# Supplementary material for: 8-[(Hydrazinyl­idene)meth­yl]-4-methyl-2-oxo-2H-chromen-7-yl 4-methyl­benzene­sulfonate
Source: Acta Crystallogr Sect E Struct Rep Online. 2011 Jan 12;67(Pt 2):o323. doi: 10.1107/S1600536810054620 (PMC3051468; doi:10.1107/S1600536810054620)
Supplement: Supplementary file 1 [file e-67-0o323-sup1.cif]

##############################################################################
###                                                                        ###
###        Electronic paper (Acta Crystallographica Section E)             ###
###                                                                        ###
##############################################################################
#                                                                            #
# This CIF contains the data in a paper accepted for publication in Acta     #
# Crystallographica Section E. It conforms to the requirements of Notes      #
# for Authors for Section E, and has been peer reviewed under the auspices   #
# of the IUCr Commission on Journals.                                        #
#                                                                            #
# Full details of the Crystallographic Information File format               #
# are given in the paper "The Crystallographic Information File (CIF):       #
# a New Standard Archive File for Crystallography" by S. R. Hall, F. H.      #
# Allen and I. D. Brown [Acta Cryst. (1991), A47, 655-685].                  #
#                                                                            #
# The current version of the core CIF dictionary is obtainable from          #
# ftp://ftp.iucr.org/pub/cif_core.dic. The current version number is 2.4.    #
#                                                                            #
# Software is freely available for graphical display of the structure(s) in  #
# this CIF.  For information consult the CIF home page http://www.iucr.org/  #
# cif/home.html                                                              #
#                                                                            #
# This file may be used for bona fide research purposes within the           #
# scientific community so long as proper attribution is given to the journal # 
# article from which it was obtained.                                        #
#                                                                            #
##############################################################################
                                             
data_I
_audit_creation_method     SHELXL-97
_chemical_name_systematic
;
8-[(Hydrazinylidene)methyl]-4-methyl-2-oxo-2<i>H</i>-chromen-7-yl
4-methylbenzenesulfonate
;
_chemical_name_common     ?
_chemical_formula_moiety     'C18 H16 N2 O5 S'
_chemical_formula_sum     'C18 H16 N2 O5 S'
_chemical_formula_iupac     'C18 H16 N2 O5 S'
_chemical_formula_weight     372.39
_chemical_melting_point     ?
_symmetry_cell_setting     monoclinic
_symmetry_space_group_name_H-M     'P 21/n'
_symmetry_space_group_name_Hall     '-P 2yn'
loop_
    _symmetry_equiv_pos_as_xyz
    'x, y, z'
    '-x+1/2, y+1/2, -z+1/2'
    '-x, -y, -z'
    'x-1/2, -y-1/2, z-1/2'
_cell_length_a     9.1947(3)
_cell_length_b     16.1867(4)
_cell_length_c     11.6538(3)
_cell_angle_alpha     90.00
_cell_angle_beta     99.6700(10)
_cell_angle_gamma     90.00
_cell_volume     1709.81(8)
_cell_formula_units_Z     4
_cell_measurement_reflns_used     7131
_cell_measurement_theta_min     2.17
_cell_measurement_theta_max     27.33
_cell_measurement_temperature     293(2)
_exptl_crystal_description     plate
_exptl_crystal_colour     colorless
_exptl_crystal_size_max     0.2
_exptl_crystal_size_mid     0.19
_exptl_crystal_size_min     0.19
_exptl_crystal_density_diffrn     1.447
_exptl_crystal_density_meas     ?
_exptl_crystal_density_method     'not measured'
_exptl_crystal_F_000     776
_exptl_absorpt_coefficient_mu     0.222
_exptl_absorpt_correction_type     none
_exptl_absorpt_process_details     ?
_exptl_absorpt_correction_T_min     ?
_exptl_absorpt_correction_T_max     ?
_exptl_special_details
;
;
_diffrn_ambient_temperature     293(2)
_diffrn_radiation_type     MoK\a
_diffrn_radiation_wavelength     0.71073
_diffrn_radiation_source     'fine-focus sealed tube'
_diffrn_radiation_monochromator     graphite
_diffrn_measurement_device_type     'Bruker SMART CCD area-detector'
_diffrn_measurement_method     'phi and omega scans'
_diffrn_detector_area_resol_mean     ?
_diffrn_reflns_number     26334
_diffrn_reflns_av_R_equivalents     0.0332
_diffrn_reflns_av_sigmaI/netI     0.0214
_diffrn_reflns_theta_min     2.17
_diffrn_reflns_theta_max     28.32
_diffrn_reflns_theta_full     28.32
_diffrn_measured_fraction_theta_max     0.998
_diffrn_measured_fraction_theta_full     0.998
_diffrn_reflns_limit_h_min     -12
_diffrn_reflns_limit_h_max     12
_diffrn_reflns_limit_k_min     -21
_diffrn_reflns_limit_k_max     21
_diffrn_reflns_limit_l_min     -15
_diffrn_reflns_limit_l_max     15
_diffrn_standards_number     ?
_diffrn_standards_interval_count     ?
_diffrn_standards_interval_time     ?
_diffrn_standards_decay_%     ?
_refine_special_details
;
Refinement of <i>F</i>^2^ against ALL reflections. The weighted <i>R</i>-factor
<i>wR</i> and goodness of fit <i>S</i> are based on <i>F</i>^2^, conventional
<i>R</i>-factors <i>R</i> are based on <i>F</i>, with <i>F</i> set to zero for
negative <i>F</i>^2^. The threshold expression of <i>F</i>^2^ >
\s(<i>F</i>^2^) is used only for calculating <i>R</i>-factors(gt) <i>etc</i>.
and is not relevant to the choice of reflections for refinement.
<i>R</i>-factors based on <i>F</i>^2^ are statistically about twice as large
as those based on <i>F</i>, and <i>R</i>- factors based on ALL data will be
even larger.
;
_reflns_number_total     4260
_reflns_number_gt     3285
_reflns_threshold_expression     I>2sigma(I)
_refine_ls_structure_factor_coef     Fsqd
_refine_ls_matrix_type     full
_refine_ls_R_factor_all     0.0554
_refine_ls_R_factor_gt     0.0396
_refine_ls_wR_factor_gt     0.1057
_refine_ls_wR_factor_ref     0.1164
_refine_ls_goodness_of_fit_ref     1.035
_refine_ls_restrained_S_all     1.035
_refine_ls_number_reflns     4260
_refine_ls_number_parameters     237
_refine_ls_number_restraints     0
_refine_ls_hydrogen_treatment     constr
_refine_ls_weighting_scheme     calc
_refine_ls_weighting_details
         'calc w=1/[\s^2^(Fo^2^)+(0.0548P)^2^+0.5733P] where P=(Fo^2^+2Fc^2^)/3'
_atom_sites_solution_hydrogens     geom
_atom_sites_solution_primary     direct
_atom_sites_solution_secondary     difmap
_refine_ls_shift/su_max     0.001
_refine_ls_shift/su_mean     0.000
_refine_diff_density_max     0.347
_refine_diff_density_min     -0.399
_refine_ls_extinction_method     none
_refine_ls_extinction_coef     ?
loop_
    _atom_type_symbol
    _atom_type_description
    _atom_type_scat_dispersion_real
    _atom_type_scat_dispersion_imag
    _atom_type_scat_source
    'C' 'C' 0.0033 0.0016
                         'International Tables Vol C Tables 4.2.6.8 and 6.1.1.4'
    'H' 'H' 0.0000 0.0000
                         'International Tables Vol C Tables 4.2.6.8 and 6.1.1.4'
    'N' 'N' 0.0061 0.0033
                         'International Tables Vol C Tables 4.2.6.8 and 6.1.1.4'
    'O' 'O' 0.0106 0.0060
                         'International Tables Vol C Tables 4.2.6.8 and 6.1.1.4'
    'S' 'S' 0.1246 0.1234
                         'International Tables Vol C Tables 4.2.6.8 and 6.1.1.4'
_computing_data_collection     'SMART (Bruker, 2001)'
_computing_cell_refinement     'SAINT (Bruker, 2001)'
_computing_data_reduction     'SAINT (Bruker, 2001)'
_computing_structure_solution     'SHELXS97 (Sheldrick, 2008)'
_computing_structure_refinement     'SHELXL97 (Sheldrick, 2008)'
_computing_molecular_graphics     'PLATON (Spek, 2009)'
_computing_publication_material
                             'WinGX (Farrugia, 1999) and PARST (Nardelli, 1995)'
loop_
    _atom_site_type_symbol
    _atom_site_label
    _atom_site_fract_x
    _atom_site_fract_y
    _atom_site_fract_z
    _atom_site_U_iso_or_equiv
    _atom_site_adp_type
    _atom_site_calc_flag
    _atom_site_refinement_flags
    _atom_site_occupancy
    _atom_site_disorder_assembly
    _atom_site_disorder_group
    S S1 0.87241(5) 0.20073(3) 0.74789(4) 0.04805(14) Uani d . 1 . .
    O O2 0.40215(11) -0.02903(6) 0.69872(10) 0.0400(3) Uani d . 1 . .
    O O3 0.83056(11) 0.12613(6) 0.65832(10) 0.0381(3) Uani d . 1 . .
    O O1 0.21065(13) -0.09419(7) 0.74469(14) 0.0591(4) Uani d . 1 . .
    O O4 0.78108(16) 0.19431(11) 0.83435(14) 0.0793(5) Uani d . 1 . .
    O O5 0.86864(16) 0.27548(8) 0.68331(17) 0.0777(5) Uani d . 1 . .
    C C11 0.70098(16) -0.02353(9) 0.74255(14) 0.0371(3) Uani d . 1 . .
    H H11 0.6508 -0.0599 0.7837 0.045 Uiso calc R 1 . .
    C C7 0.61790(16) 0.04122(9) 0.67270(13) 0.0330(3) Uani d . 1 . .
    C C8 0.67779(16) 0.11089(9) 0.62748(13) 0.0357(3) Uani d . 1 . .
    C C5 0.37380(16) 0.09308(9) 0.57881(13) 0.0355(3) Uani d . 1 . .
    C C6 0.46285(16) 0.03608(9) 0.64762(13) 0.0331(3) Uani d . 1 . .
    C C12 1.05418(18) 0.17468(10) 0.80513(14) 0.0409(4) Uani d . 1 . .
    C C17 1.3108(2) 0.20553(11) 0.83220(17) 0.0488(4) Uani d . 1 . .
    H H17 1.3876 0.2392 0.8175 0.059 Uiso calc R 1 . .
    C C2 0.15966(17) 0.02146(10) 0.62033(15) 0.0416(4) Uani d . 1 . .
    H H2 0.0578 0.0161 0.6127 0.050 Uiso calc R 1 . .
    C C9 0.59404(19) 0.16704(11) 0.55527(15) 0.0457(4) Uani d . 1 . .
    H H9 0.6394 0.2107 0.5234 0.055 Uiso calc R 1 . .
    C C1 0.25173(17) -0.03775(10) 0.69100(16) 0.0417(4) Uani d . 1 . .
    C C4 0.11620(19) 0.14562(12) 0.49470(15) 0.0484(4) Uani d . 1 . .
    H H4A 0.0150 0.1316 0.4958 0.073 Uiso calc R 1 . .
    H H4B 0.1342 0.1451 0.4159 0.073 Uiso calc R 1 . .
    H H4C 0.1363 0.1997 0.5272 0.073 Uiso calc R 1 . .
    C C3 0.21464(17) 0.08395(10) 0.56514(14) 0.0377(3) Uani d . 1 . .
    C C10 0.44325(19) 0.15798(11) 0.53077(15) 0.0460(4) Uani d . 1 . .
    H H10 0.3870 0.1955 0.4817 0.055 Uiso calc R 1 . .
    C C18 1.16766(19) 0.22511(11) 0.78238(16) 0.0453(4) Uani d . 1 . .
    H H18 1.1480 0.2712 0.7346 0.054 Uiso calc R 1 . .
    C C14 1.2259(2) 0.08804(12) 0.92495(17) 0.0524(4) Uani d . 1 . .
    H H14 1.2454 0.0419 0.9725 0.063 Uiso calc R 1 . .
    C C13 1.0825(2) 0.10645(12) 0.87741(16) 0.0500(4) Uani d . 1 . .
    H H13 1.0054 0.0736 0.8935 0.060 Uiso calc R 1 . .
    C C15 1.34283(19) 0.13723(11) 0.90328(16) 0.0468(4) Uani d . 1 . .
    C C16 1.4988(2) 0.11716(14) 0.9572(2) 0.0643(5) Uani d . 1 . .
    H H16A 1.5640 0.1583 0.9351 0.096 Uiso calc R 1 . .
    H H16B 1.5251 0.0640 0.9306 0.096 Uiso calc R 1 . .
    H H16C 1.5070 0.1164 1.0404 0.096 Uiso calc R 1 . .
    N N1 0.83982(14) -0.03170(8) 0.74886(13) 0.0411(3) Uani d . 1 . .
    N N2 0.90695(16) -0.09370(10) 0.81607(14) 0.0519(4) Uani d . 1 . .
    H H2A 0.8559 -0.1258 0.8526 0.062 Uiso calc R 1 . .
    H H2B 1.0006 -0.1009 0.8222 0.062 Uiso calc R 1 . .
loop_
    _atom_site_aniso_label
    _atom_site_aniso_U_11
    _atom_site_aniso_U_22
    _atom_site_aniso_U_33
    _atom_site_aniso_U_12
    _atom_site_aniso_U_13
    _atom_site_aniso_U_23
    S1 0.0384(2) 0.0402(2) 0.0663(3) -0.00432(16) 0.01104(19) -0.01826(19)
    O2 0.0273(5) 0.0324(5) 0.0604(7) 0.0000(4) 0.0079(5) 0.0048(5)
    O3 0.0329(5) 0.0358(6) 0.0473(6) -0.0059(4) 0.0112(4) -0.0073(5)
    O1 0.0357(6) 0.0406(7) 0.1039(11) -0.0001(5) 0.0202(7) 0.0154(7)
    O4 0.0507(8) 0.1124(13) 0.0803(10) -0.0143(8) 0.0272(8) -0.0508(10)
    O5 0.0566(9) 0.0329(7) 0.1361(15) -0.0016(6) -0.0055(9) 0.0022(8)
    C11 0.0309(7) 0.0354(8) 0.0459(8) -0.0009(6) 0.0084(6) 0.0008(6)
    C7 0.0311(7) 0.0332(7) 0.0355(7) -0.0003(5) 0.0076(6) -0.0050(6)
    C8 0.0311(7) 0.0372(7) 0.0397(8) -0.0035(6) 0.0084(6) -0.0034(6)
    C5 0.0339(7) 0.0374(8) 0.0352(7) 0.0020(6) 0.0052(6) -0.0027(6)
    C6 0.0322(7) 0.0306(7) 0.0374(7) -0.0006(5) 0.0085(6) -0.0039(6)
    C12 0.0398(8) 0.0394(8) 0.0445(8) -0.0087(6) 0.0099(7) -0.0108(7)
    C17 0.0415(9) 0.0480(9) 0.0580(10) -0.0150(7) 0.0116(8) -0.0064(8)
    C2 0.0280(7) 0.0410(8) 0.0547(10) 0.0021(6) 0.0036(7) -0.0080(7)
    C9 0.0455(9) 0.0460(9) 0.0467(9) -0.0046(7) 0.0107(7) 0.0116(7)
    C1 0.0297(7) 0.0334(8) 0.0632(10) -0.0006(6) 0.0113(7) -0.0047(7)
    C4 0.0412(9) 0.0561(10) 0.0459(9) 0.0102(8) 0.0012(7) 0.0019(8)
    C3 0.0340(7) 0.0396(8) 0.0381(8) 0.0050(6) 0.0024(6) -0.0083(6)
    C10 0.0442(9) 0.0485(10) 0.0442(9) 0.0033(7) 0.0040(7) 0.0109(7)
    C18 0.0466(9) 0.0379(8) 0.0518(10) -0.0106(7) 0.0093(7) -0.0047(7)
    C14 0.0549(11) 0.0502(10) 0.0505(10) -0.0092(8) 0.0040(8) 0.0042(8)
    C13 0.0498(10) 0.0508(10) 0.0505(10) -0.0173(8) 0.0116(8) -0.0010(8)
    C15 0.0433(9) 0.0492(10) 0.0481(9) -0.0063(7) 0.0079(7) -0.0097(7)
    C16 0.0479(11) 0.0686(13) 0.0739(14) -0.0012(9) 0.0030(10) -0.0027(11)
    N1 0.0321(6) 0.0398(7) 0.0513(8) 0.0020(5) 0.0070(6) 0.0035(6)
    N2 0.0338(7) 0.0548(9) 0.0668(10) 0.0064(6) 0.0074(7) 0.0177(7)
_geom_special_details
;
All e.s.d.'s (except the e.s.d. in the dihedral angle between two l.s. planes)
are estimated using the full covariance matrix. The cell e.s.d.'s are taken
into account individually in the estimation of e.s.d.'s in distances, angles
and torsion angles; correlations between e.s.d.'s in cell parameters are only
used when they are defined by crystal symmetry. An approximate (isotropic)
treatment of cell e.s.d.'s is used for estimating e.s.d.'s involving l.s.
planes.
;
loop_
    _geom_bond_atom_site_label_1
    _geom_bond_atom_site_label_2
    _geom_bond_site_symmetry_2
    _geom_bond_distance
    _geom_bond_publ_flag
    S1 O4 . 1.4197(15) ?
    S1 O5 . 1.4222(16) ?
    S1 O3 . 1.6003(11) ?
    S1 C12 . 1.7441(17) ?
    O2 C6 . 1.3742(18) ?
    O2 C1 . 1.3781(18) ?
    O3 C8 . 1.4119(18) ?
    O1 C1 . 1.203(2) ?
    C11 N1 . 1.2732(19) ?
    C11 C7 . 1.461(2) ?
    C11 H11 . 0.9300 ?
    C7 C8 . 1.397(2) ?
    C7 C6 . 1.409(2) ?
    C8 C9 . 1.382(2) ?
    C5 C6 . 1.394(2) ?
    C5 C10 . 1.395(2) ?
    C5 C3 . 1.453(2) ?
    C12 C18 . 1.385(2) ?
    C12 C13 . 1.387(2) ?
    C17 C15 . 1.383(3) ?
    C17 C18 . 1.384(3) ?
    C17 H17 . 0.9300 ?
    C2 C3 . 1.342(2) ?
    C2 C1 . 1.442(2) ?
    C2 H2 . 0.9300 ?
    C9 C10 . 1.376(2) ?
    C9 H9 . 0.9300 ?
    C4 C3 . 1.497(2) ?
    C4 H4A . 0.9600 ?
    C4 H4B . 0.9600 ?
    C4 H4C . 0.9600 ?
    C10 H10 . 0.9300 ?
    C18 H18 . 0.9300 ?
    C14 C13 . 1.374(3) ?
    C14 C15 . 1.395(2) ?
    C14 H14 . 0.9300 ?
    C13 H13 . 0.9300 ?
    C15 C16 . 1.501(3) ?
    C16 H16A . 0.9600 ?
    C16 H16B . 0.9600 ?
    C16 H16C . 0.9600 ?
    N1 N2 . 1.3561(19) ?
    N2 H2A . 0.8600 ?
    N2 H2B . 0.8600 ?
loop_
    _geom_angle_atom_site_label_1
    _geom_angle_atom_site_label_2
    _geom_angle_atom_site_label_3
    _geom_angle_site_symmetry_1
    _geom_angle_site_symmetry_3
    _geom_angle
    _geom_angle_publ_flag
    O4 S1 O5 . . 118.24(11) ?
    O4 S1 O3 . . 107.55(8) ?
    O5 S1 O3 . . 108.36(9) ?
    O4 S1 C12 . . 110.73(10) ?
    O5 S1 C12 . . 110.17(9) ?
    O3 S1 C12 . . 100.20(7) ?
    C6 O2 C1 . . 121.77(12) ?
    C8 O3 S1 . . 114.70(9) ?
    N1 C11 C7 . . 122.14(14) ?
    N1 C11 H11 . . 118.9 ?
    C7 C11 H11 . . 118.9 ?
    C8 C7 C6 . . 114.76(13) ?
    C8 C7 C11 . . 125.94(13) ?
    C6 C7 C11 . . 119.30(13) ?
    C9 C8 C7 . . 123.11(14) ?
    C9 C8 O3 . . 117.97(13) ?
    C7 C8 O3 . . 118.91(13) ?
    C6 C5 C10 . . 117.71(14) ?
    C6 C5 C3 . . 118.63(14) ?
    C10 C5 C3 . . 123.60(14) ?
    O2 C6 C5 . . 120.98(13) ?
    O2 C6 C7 . . 115.20(13) ?
    C5 C6 C7 . . 123.80(14) ?
    C18 C12 C13 . . 121.00(16) ?
    C18 C12 S1 . . 119.25(14) ?
    C13 C12 S1 . . 119.67(13) ?
    C15 C17 C18 . . 121.75(16) ?
    C15 C17 H17 . . 119.1 ?
    C18 C17 H17 . . 119.1 ?
    C3 C2 C1 . . 122.85(14) ?
    C3 C2 H2 . . 118.6 ?
    C1 C2 H2 . . 118.6 ?
    C10 C9 C8 . . 119.70(15) ?
    C10 C9 H9 . . 120.2 ?
    C8 C9 H9 . . 120.2 ?
    O1 C1 O2 . . 116.30(15) ?
    O1 C1 C2 . . 126.59(15) ?
    O2 C1 C2 . . 117.10(14) ?
    C3 C4 H4A . . 109.5 ?
    C3 C4 H4B . . 109.5 ?
    H4A C4 H4B . . 109.5 ?
    C3 C4 H4C . . 109.5 ?
    H4A C4 H4C . . 109.5 ?
    H4B C4 H4C . . 109.5 ?
    C2 C3 C5 . . 118.53(14) ?
    C2 C3 C4 . . 121.58(15) ?
    C5 C3 C4 . . 119.84(15) ?
    C9 C10 C5 . . 120.70(15) ?
    C9 C10 H10 . . 119.7 ?
    C5 C10 H10 . . 119.7 ?
    C17 C18 C12 . . 118.61(17) ?
    C17 C18 H18 . . 120.7 ?
    C12 C18 H18 . . 120.7 ?
    C13 C14 C15 . . 121.31(18) ?
    C13 C14 H14 . . 119.3 ?
    C15 C14 H14 . . 119.3 ?
    C14 C13 C12 . . 119.15(16) ?
    C14 C13 H13 . . 120.4 ?
    C12 C13 H13 . . 120.4 ?
    C17 C15 C14 . . 118.17(17) ?
    C17 C15 C16 . . 121.05(17) ?
    C14 C15 C16 . . 120.78(18) ?
    C15 C16 H16A . . 109.5 ?
    C15 C16 H16B . . 109.5 ?
    H16A C16 H16B . . 109.5 ?
    C15 C16 H16C . . 109.5 ?
    H16A C16 H16C . . 109.5 ?
    H16B C16 H16C . . 109.5 ?
    C11 N1 N2 . . 117.71(14) ?
    N1 N2 H2A . . 120.0 ?
    N1 N2 H2B . . 120.0 ?
    H2A N2 H2B . . 120.0 ?
loop_
    _geom_torsion_atom_site_label_1
    _geom_torsion_atom_site_label_2
    _geom_torsion_atom_site_label_3
    _geom_torsion_atom_site_label_4
    _geom_torsion_site_symmetry_1
    _geom_torsion_site_symmetry_2
    _geom_torsion_site_symmetry_3
    _geom_torsion_site_symmetry_4
    _geom_torsion
    _geom_torsion_publ_flag
    O4 S1 O3 C8 . . . . 42.38(14) ?
    O5 S1 O3 C8 . . . . -86.51(12) ?
    C12 S1 O3 C8 . . . . 158.10(11) ?
    N1 C11 C7 C8 . . . . -15.2(2) ?
    N1 C11 C7 C6 . . . . 165.64(15) ?
    C6 C7 C8 C9 . . . . -5.4(2) ?
    C11 C7 C8 C9 . . . . 175.39(15) ?
    C6 C7 C8 O3 . . . . 173.29(13) ?
    C11 C7 C8 O3 . . . . -5.9(2) ?
    S1 O3 C8 C9 . . . . 72.10(16) ?
    S1 O3 C8 C7 . . . . -106.67(13) ?
    C1 O2 C6 C5 . . . . -4.5(2) ?
    C1 O2 C6 C7 . . . . 173.91(13) ?
    C10 C5 C6 O2 . . . . 179.38(14) ?
    C3 C5 C6 O2 . . . . 2.0(2) ?
    C10 C5 C6 C7 . . . . 1.1(2) ?
    C3 C5 C6 C7 . . . . -176.24(14) ?
    C8 C7 C6 O2 . . . . -175.49(13) ?
    C11 C7 C6 O2 . . . . 3.8(2) ?
    C8 C7 C6 C5 . . . . 2.9(2) ?
    C11 C7 C6 C5 . . . . -177.88(14) ?
    O4 S1 C12 C18 . . . . -133.39(14) ?
    O5 S1 C12 C18 . . . . -0.71(17) ?
    O3 S1 C12 C18 . . . . 113.30(14) ?
    O4 S1 C12 C13 . . . . 43.30(17) ?
    O5 S1 C12 C13 . . . . 175.97(14) ?
    O3 S1 C12 C13 . . . . -70.01(14) ?
    C7 C8 C9 C10 . . . . 3.9(3) ?
    O3 C8 C9 C10 . . . . -174.80(15) ?
    C6 O2 C1 O1 . . . . -175.70(15) ?
    C6 O2 C1 C2 . . . . 4.0(2) ?
    C3 C2 C1 O1 . . . . 178.45(18) ?
    C3 C2 C1 O2 . . . . -1.2(2) ?
    C1 C2 C3 C5 . . . . -1.0(2) ?
    C1 C2 C3 C4 . . . . -178.52(15) ?
    C6 C5 C3 C2 . . . . 0.7(2) ?
    C10 C5 C3 C2 . . . . -176.51(16) ?
    C6 C5 C3 C4 . . . . 178.20(14) ?
    C10 C5 C3 C4 . . . . 1.0(2) ?
    C8 C9 C10 C5 . . . . 0.5(3) ?
    C6 C5 C10 C9 . . . . -2.9(2) ?
    C3 C5 C10 C9 . . . . 174.32(16) ?
    C15 C17 C18 C12 . . . . 0.2(3) ?
    C13 C12 C18 C17 . . . . 0.8(3) ?
    S1 C12 C18 C17 . . . . 177.42(13) ?
    C15 C14 C13 C12 . . . . 1.0(3) ?
    C18 C12 C13 C14 . . . . -1.3(3) ?
    S1 C12 C13 C14 . . . . -177.96(14) ?
    C18 C17 C15 C14 . . . . -0.5(3) ?
    C18 C17 C15 C16 . . . . -179.64(18) ?
    C13 C14 C15 C17 . . . . 0.0(3) ?
    C13 C14 C15 C16 . . . . 179.07(19) ?
    C7 C11 N1 N2 . . . . 179.96(14) ?
loop_
    _geom_hbond_atom_site_label_D
    _geom_hbond_atom_site_label_H
    _geom_hbond_atom_site_label_A
    _geom_hbond_site_symmetry_A
    _geom_hbond_distance_DH
    _geom_hbond_distance_HA
    _geom_hbond_distance_DA
    _geom_hbond_angle_DHA
    N2 H2A O5 2_646 0.86 2.59 3.303(2) 141
    N2 H2B O1 1_655 0.86 2.27 3.045(2) 150
    C10 H10 O4 4_565 0.93 2.55 3.469(2) 169
    C16 H16A O4 1_655 0.96 2.55 3.405(3) 149
    C18 H18 O1 2_656 0.93 2.53 3.166(2) 126
data_global
_journal_date_recd_electronic     2010-12-15
_journal_date_accepted     2010-12-29
_journal_name_full     'Acta Crystallographica, Section E'
_journal_year     2011
_journal_volume     67
_journal_issue      2
_journal_page_first     o323
_journal_page_last     o323
_journal_paper_category     QO
_journal_coeditor_code     SI2319
_publ_contact_author_name     'H. Yuvaraj'
_publ_contact_author_address
;
      School of Display and Chemical Engineering
      Yeungnam University
      Gyeongsan, Gyeoungbuk, 712-749
      Republic of Korea
;
_publ_contact_author_email     yuvraj_pd@yahoo.co.in
_publ_contact_author_fax     '+82-53-810-4631'
_publ_contact_author_phone     '+82-53-810-3240'
_publ_section_title
;
8-[(Hydrazinylidene)methyl]-4-methyl-2-oxo-2<i>H</i>-chromen-7-yl
4-methylbenzenesulfonate
;
loop_
    _publ_author_name
    _publ_author_address
    'H. Yuvaraj'
;     School of Display and Chemical Engineering
      Yeungnam University
      Gyeongsan, Gyeoungbuk 712-749
      Republic of Korea
;
    'D. Gayathri'
;     Institute of Structural Biology and Biophysics-2: Molecular Biophysics
      Research Centre J\"ulich
      D-52425 J\"ulich
      Germany
;
    'Rajesh G. Kalkhambkar'
;     Department of Chemistry
      Karnatak University's Karnatak Science College
      Dharwad 580 001
      Karnataka, India
;
    'G. M. Kulkarni'
;     Department of Chemistry
      Karnatak University's Karnatak Science College
      Dharwad 580 001
      Karnataka, India
;
    'Rajendra M. Bapset'
;     Department of Chemistry
      B. K. College
      Belgaum 590 001
      Karnataka, India
;
