# Supplementary material for: 8-[(Hydrazinyl­idene)meth­yl]-4-methyl-2-oxo-2H-chromen-7-yl 4-methyl­benzene­sulfonate
Source: Acta Crystallogr Sect E Struct Rep Online. 2011 Jan 12;67(Pt 2):o323. doi: 10.1107/S1600536810054620 (PMC3051468; doi:10.1107/S1600536810054620)
Supplement: Supplementary file 2 [file e-67-0o323-Isup2.hkl]

#
# h,k,l, Fc-squared, Fo-squared, sigma(Fo-squared) and status flag
#
data_I
_shelx_title ' test in P2(1)/n'
_shelx_refln_list_code          4
_shelx_F_calc_maximum      158.89
_exptl_crystal_F_000       776.00
_reflns_d_resolution_high  0.7490
 
loop_
 _symmetry_equiv_pos_as_xyz
 'x, y, z'
 '-x+1/2, y+1/2, -z+1/2'
 '-x, -y, -z'
 'x-1/2, -y-1/2, z-1/2'
 
_cell_length_a     9.1947
_cell_length_b    16.1867
_cell_length_c    11.6538
_cell_angle_alpha  90.000
_cell_angle_beta   99.670
_cell_angle_gamma  90.000
 
_shelx_F_squared_multiplier     1.000
 
loop_
 _refln_index_h
 _refln_index_k
 _refln_index_l
 _refln_F_squared_calc
 _refln_F_squared_meas
 _refln_F_squared_sigma
 _refln_observed_status
   2   0   0     6623.83     7145.89    118.35 o
   4   0   0     8743.48     9571.20    163.94 o
   6   0   0       86.87      106.17      2.98 o
   8   0   0      155.42      157.69      5.54 o
  10   0   0       10.57        0.99      3.61 o
  12   0   0       17.17       13.14      6.28 o
   1   1   0      259.78      284.83      2.76 o
   2   1   0     1613.70     1668.11     17.81 o
   3   1   0     2955.56     3155.32     33.50 o
   4   1   0     2256.03     2428.63     27.45 o
   5   1   0      406.21      482.34      6.34 o
   6   1   0      141.14      128.57      2.37 o
   7   1   0       49.10       49.44      1.51 o
   8   1   0       89.59       83.57      3.61 o
   9   1   0       14.92       13.47      2.06 o
  10   1   0      228.73      224.27      5.36 o
  11   1   0       16.69       19.91      3.98 o
  12   1   0       13.80       12.47      4.33 o
   0   2   0      905.19      953.62     11.62 o
   1   2   0      547.39      498.58      4.55 o
   2   2   0      163.78      148.48      1.94 o
   3   2   0     2791.83     2889.70     32.52 o
   4   2   0     1401.07     1425.85     16.30 o
   5   2   0      293.94      329.29      4.53 o
   6   2   0      109.46      119.87      2.40 o
   7   2   0       28.77       27.42      1.29 o
   8   2   0       55.93       63.43      2.15 o
   9   2   0        0.02        2.41      1.95 o
  10   2   0       16.81       18.57      3.21 o
  11   2   0       11.60       14.84      3.27 o
  12   2   0       44.41       36.07      4.74 o
   1   3   0     2026.53     2094.10     22.36 o
   2   3   0     7875.63     7937.71     94.61 o
   3   3   0      530.88      517.04      6.12 o
   4   3   0      182.18      194.37      2.67 o
   5   3   0      357.13      344.51      4.73 o
   6   3   0      697.22      670.84      8.70 o
   7   3   0      103.35       88.34      2.12 o
   8   3   0      352.79      311.24      6.48 o
   9   3   0      425.31      379.56      7.01 o
  10   3   0       32.35       34.68      2.77 o
  11   3   0       59.02       72.68      4.57 o
   0   4   0     1926.85     2130.73     32.28 o
   1   4   0     1529.32     1471.72     15.81 o
   2   4   0      579.15      563.73      7.05 o
   3   4   0       10.34        2.90      0.65 o
   4   4   0      440.90      410.60      5.41 o
   5   4   0      167.42      158.51      2.61 o
   6   4   0        3.13        2.34      0.93 o
   7   4   0      115.16      111.37      2.74 o
   8   4   0      130.00      119.43      3.03 o
   9   4   0       57.81       59.90      2.74 o
  10   4   0       49.87       60.53      3.08 o
  11   4   0       31.38       39.19      5.98 o
   1   5   0       85.89       80.41      1.41 o
   2   5   0      741.05      791.19      9.79 o
   3   5   0        4.03        6.02      0.66 o
   4   5   0      766.12      879.24     10.99 o
   5   5   0       12.97       12.48      0.93 o
   6   5   0       22.70       20.63      1.19 o
   7   5   0     1944.29     1877.58     23.17 o
   8   5   0       31.50       33.11      2.06 o
   9   5   0       64.50       59.90      3.00 o
  10   5   0       63.09       69.98      3.29 o
  11   5   0       94.70      100.36      4.57 o
   0   6   0        0.62       -0.60      0.60 o
   1   6   0        0.10        6.58      0.62 o
   2   6   0     1153.90     1207.17     14.78 o
   3   6   0     2028.77     2134.18     27.62 o
   4   6   0      292.64      282.27      4.04 o
   5   6   0      191.15      191.99      3.10 o
   6   6   0        0.36        0.85      1.00 o
   7   6   0     3455.43     3314.16     40.22 o
   8   6   0       20.32       21.27      1.87 o
   9   6   0      132.50      131.68      3.92 o
  10   6   0       51.91       63.58      3.64 o
  11   6   0       57.83       55.72      3.92 o
   1   7   0      431.86      386.28      4.45 o
   2   7   0      414.84      511.62      6.59 o
   3   7   0       18.15       18.49      1.43 o
   4   7   0        0.01       -0.69      0.79 o
   5   7   0       33.41       32.98      1.28 o
   6   7   0      404.82      405.95      5.77 o
   7   7   0      132.63      137.39      3.21 o
   8   7   0       24.22       16.31      1.85 o
   9   7   0      119.49      118.15      3.42 o
  10   7   0        7.69        2.74      2.77 o
  11   7   0       15.30       14.30      3.43 o
   0   8   0       43.02       35.59      1.28 o
   1   8   0       23.70       38.75      1.12 o
   2   8   0       11.37        5.07      0.89 o
   3   8   0      187.12      199.56      3.11 o
   4   8   0        6.42       11.83      1.01 o
   5   8   0       78.25       83.94      2.04 o
   6   8   0      504.86      493.75      6.86 o
   7   8   0     1065.34     1070.99     13.75 o
   8   8   0      129.64      139.06      3.47 o
   9   8   0       87.14       91.97      3.98 o
  10   8   0        0.08        4.46      2.98 o
  11   8   0        9.96       12.61      4.00 o
   1   9   0      317.42      339.14      4.06 o
   2   9   0     2031.50     1964.00     23.90 o
   3   9   0       81.48       58.87      1.96 o
   4   9   0       84.48       80.11      2.67 o
   5   9   0      137.46      128.89      3.31 o
   6   9   0     1421.52     1366.38     17.20 o
   7   9   0       42.23       46.11      2.21 o
   8   9   0        2.29       -0.21      1.80 o
   9   9   0        0.21       -2.10      2.10 o
  10   9   0       90.06      102.33      4.94 o
   0  10   0     2046.09     2026.57     40.61 o
   1  10   0       41.46       39.17      1.33 o
   2  10   0      594.09      636.41      8.23 o
   3  10   0        0.23        0.41      0.88 o
   4  10   0       94.51       89.04      2.13 o
   5  10   0      242.76      232.14      3.87 o
   6  10   0       17.52       15.00      1.55 o
   7  10   0      133.58      136.45      3.73 o
   8  10   0       20.77       20.47      2.21 o
   9  10   0        0.20        0.20      2.29 o
  10  10   0       62.11       65.85      4.21 o
   1  11   0      842.27      926.36     12.57 o
   2  11   0      234.03      194.62      4.32 o
   3  11   0       14.73       11.79      1.09 o
   4  11   0      131.45      130.53      3.20 o
   5  11   0        5.96        7.74      1.36 o
   6  11   0        8.97        6.62      1.53 o
   7  11   0      167.34      167.41      3.91 o
   8  11   0        8.75        9.80      2.16 o
   9  11   0      165.38      184.84      6.50 o
  10  11   0      175.21      198.81      6.29 o
   0  12   0     1668.25     1534.01     31.30 o
   1  12   0      389.73      382.78      6.54 o
   2  12   0       67.15       69.68      2.48 o
   3  12   0       31.13       31.19      1.66 o
   4  12   0      463.90      409.09      6.26 o
   5  12   0      105.38      106.10      2.81 o
   6  12   0      371.83      348.00      5.48 o
   7  12   0       97.99      105.95      3.14 o
   8  12   0       96.14      107.64      3.88 o
   9  12   0        7.69        9.51      2.95 o
  10  12   0       20.66       22.66      3.94 o
   1  13   0       19.74       24.59      1.83 o
   2  13   0     1271.94     1153.04     15.91 o
   3  13   0      111.65      103.34      2.32 o
   4  13   0        0.03       -1.20      1.25 o
   5  13   0      179.66      180.35      3.57 o
   6  13   0      105.28      109.33      2.81 o
   7  13   0       77.54       93.78      3.56 o
   8  13   0       10.84       12.44      2.69 o
   9  13   0       12.78       17.71      3.69 o
   0  14   0      461.36      469.72     11.12 o
   1  14   0     1425.53     1369.68     20.16 o
   2  14   0       56.27       54.33      2.27 o
   3  14   0      155.40      157.39      4.06 o
   4  14   0       35.30       30.03      2.11 o
   5  14   0      280.63      264.27      5.17 o
   6  14   0       73.82       68.80      2.80 o
   7  14   0        7.31        6.86      2.38 o
   8  14   0        7.19        4.96      2.78 o
   9  14   0       64.00       79.82      6.22 o
   1  15   0      390.23      376.31      7.40 o
   2  15   0        8.41        4.31      1.75 o
   3  15   0       49.54       48.66      2.39 o
   4  15   0        5.38        5.26      1.96 o
   5  15   0      258.25      245.14      5.39 o
   6  15   0        3.01        4.77      2.21 o
   7  15   0       48.02       52.81      5.30 o
   8  15   0        0.50        2.59      3.17 o
   0  16   0     1286.08     1210.56     25.79 o
   1  16   0       29.07       31.70      2.21 o
   2  16   0       56.63       56.80      2.63 o
   3  16   0      264.24      248.33      8.03 o
   4  16   0       23.85       20.41      2.48 o
   5  16   0        0.77        0.37      2.22 o
   6  16   0       59.22       60.10      3.15 o
   7  16   0       10.46       12.47      3.97 o
   8  16   0        2.45        8.53      4.17 o
   1  17   0        3.80        4.05      1.97 o
   2  17   0      168.03      163.48      5.32 o
   3  17   0      115.28      108.51      3.50 o
   4  17   0       26.37       23.88      2.82 o
   5  17   0        0.05        1.10      2.40 o
   6  17   0       37.48       40.88      3.52 o
   7  17   0       28.01       21.26      3.54 o
   0  18   0      289.98      287.98      8.50 o
   1  18   0       26.92       25.96      2.51 o
   2  18   0       81.35       77.43      3.21 o
   3  18   0        2.73        1.60      2.23 o
   4  18   0       17.15       20.09      2.95 o
   5  18   0        4.72        5.27      2.69 o
   6  18   0        0.41        4.60      3.44 o
   1  19   0        0.09        0.85      2.38 o
   2  19   0       53.08       52.37      3.19 o
   3  19   0        6.70        7.79      2.54 o
   4  19   0        0.02        1.53      2.92 o
   5  19   0       49.99       53.61      3.51 o
   0  20   0        6.05        7.10      3.83 o
   1  20   0        2.67        3.30      2.68 o
   2  20   0        0.75       -0.25      2.67 o
   3  20   0        4.70        1.77      2.78 o
   4  20   0       12.01       13.78      3.64 o
   1  21   0        8.15       10.44      3.11 o
   2  21   0       38.74       48.12      4.67 o
 -11   0   1       32.97       28.71      4.46 o
  -9   0   1      126.13      151.67      5.61 o
  -7   0   1     1571.43     1448.00     25.49 o
  -5   0   1    10371.60    11662.17    196.52 o
  -3   0   1     2899.53     3023.76     45.48 o
  -1   0   1     3562.26     3964.63     54.89 o
   1   0   1        4.98        1.45      0.90 o
   3   0   1      208.92      205.01      4.84 o
   5   0   1     1232.54     1253.45     21.90 o
   7   0   1      121.92      136.25      4.85 o
   9   0   1       29.16       38.24      4.96 o
  11   0   1       63.05      102.45     11.59 o
 -12   1   1       21.35       25.85      4.40 o
 -11   1   1      227.79      245.36      5.95 o
 -10   1   1        1.70       -1.00      2.18 o
  -9   1   1        1.17        2.06      1.82 o
  -8   1   1       96.29       96.58      2.93 o
  -7   1   1      438.60      413.95      6.31 o
  -6   1   1      800.77      824.26     11.11 o
  -5   1   1     1139.72     1158.54     14.33 o
  -4   1   1     3510.50     3861.63     49.80 o
  -3   1   1     1659.50     1695.32     20.87 o
  -2   1   1     2186.02     2241.09     26.86 o
  -1   1   1     7500.15     7437.15     69.86 o
   0   1   1     4283.30     4465.86     39.13 o
   1   1   1      336.03      386.71      3.62 o
   2   1   1      269.45      274.73      3.25 o
   3   1   1     2683.12     2639.04     31.71 o
   4   1   1       64.21       77.04      1.58 o
   5   1   1        0.94        0.78      0.71 o
   6   1   1      574.46      542.84      7.19 o
   7   1   1      115.39      121.36      2.51 o
   8   1   1       72.66       69.19      1.99 o
   9   1   1       76.29       63.33      2.74 o
  10   1   1        8.73        3.09      3.29 o
  11   1   1       33.87       41.20      4.22 o
 -12   2   1       33.92       47.95      4.85 o
 -11   2   1       19.02       19.26      3.88 o
 -10   2   1       78.51       88.29      3.76 o
  -9   2   1      129.47      138.02      3.84 o
  -8   2   1       17.00        9.77      1.47 o
  -7   2   1     1483.68     1446.33     20.75 o
  -6   2   1      844.10      856.42     11.76 o
  -5   2   1      511.80      592.65      8.26 o
  -4   2   1       55.18       80.76      1.73 o
  -3   2   1      778.04      704.80      8.73 o
  -2   2   1      172.94      191.93      2.33 o
  -1   2   1      795.87      828.06      7.80 o
   0   2   1    12418.48    12455.17    117.86 o
   1   2   1     3706.67     3921.39     41.68 o
   2   2   1      199.43      219.17      2.94 o
   3   2   1      162.99      147.19      2.32 o
   4   2   1     2617.26     2969.39     35.73 o
   5   2   1       33.39       27.89      1.05 o
   6   2   1      118.44      119.69      2.34 o
   7   2   1      667.91      635.91      8.44 o
   8   2   1       13.21       10.54      1.57 o
   9   2   1      440.79      419.22      7.62 o
  10   2   1       22.04       20.27      2.84 o
  11   2   1       16.62       16.26      4.01 o
 -12   3   1        0.84       -4.74      4.74 o
 -11   3   1       11.77       10.20      2.77 o
 -10   3   1       56.45       54.07      2.95 o
  -9   3   1      151.71      138.76      5.34 o
  -8   3   1        2.76        2.86      1.44 o
  -7   3   1      446.48      447.09      6.77 o
  -6   3   1       31.83       26.86      1.35 o
  -5   3   1      234.16      221.42      3.62 o
  -4   3   1      889.67     1020.46     11.81 o
  -3   3   1     1470.76     1503.09     17.10 o
  -2   3   1      472.50      445.41      5.53 o
  -1   3   1     3684.12     3850.29     47.81 o
   0   3   1      606.19      663.13      7.09 o
   1   3   1     7988.12     7985.25     89.83 o
   2   3   1     1623.81     1670.11     18.99 o
   3   3   1     3215.98     3266.64     39.19 o
   4   3   1     3664.09     4007.66     48.07 o
   5   3   1       18.38       27.70      1.06 o
   6   3   1      443.53      374.75      5.26 o
   7   3   1      235.41      239.27      3.87 o
   8   3   1        3.76       -0.10      1.45 o
   9   3   1        0.89        1.54      2.05 o
  10   3   1      119.38      139.12      6.67 o
  11   3   1      144.42      169.51      6.45 o
 -11   4   1       49.70       53.45      3.35 o
 -10   4   1        1.39       -0.32      2.60 o
  -9   4   1      116.67       93.99      3.49 o
  -8   4   1       51.39       62.34      2.19 o
  -7   4   1        2.42        3.29      1.47 o
  -6   4   1        1.19        2.04      1.04 o
  -5   4   1      174.92      197.01      4.49 o
  -4   4   1      217.13      185.27      2.71 o
  -3   4   1        0.76        0.70      0.46 o
  -2   4   1     5032.70     5164.12     61.58 o
  -1   4   1      168.91      189.10      3.30 o
   0   4   1    17063.72    17063.74    193.13 o
   1   4   1       96.04      108.83      2.38 o
   2   4   1      275.78      260.32      3.51 o
   3   4   1      293.74      320.36      4.29 o
   4   4   1      310.53      276.48      3.89 o
   5   4   1      286.43      285.89      4.12 o
   6   4   1      196.99      198.58      3.28 o
   7   4   1      297.27      300.20      5.06 o
   8   4   1        5.99        3.81      1.54 o
   9   4   1        1.06       -0.76      1.98 o
  10   4   1       32.29       31.01      3.03 o
  11   4   1       35.99       35.52      5.41 o
 -11   5   1       44.74       48.89      3.78 o
 -10   5   1      173.57      165.36      4.53 o
  -9   5   1       52.61       51.20      2.87 o
  -8   5   1      293.74      260.28      4.79 o
  -7   5   1      243.19      241.32      4.33 o
  -6   5   1      216.69      207.29      3.04 o
  -5   5   1        5.20       10.69      0.95 o
  -4   5   1      527.33      543.71      7.04 o
  -3   5   1      129.01      126.16      2.08 o
  -2   5   1      277.87      312.94      4.71 o
  -1   5   1       25.36       25.67      0.86 o
   0   5   1      224.87      200.00      2.77 o
   1   5   1        0.01       -0.09      0.40 o
   2   5   1     4752.61     4766.69     57.00 o
   3   5   1      650.05      709.81      8.94 o
   4   5   1      230.13      236.58      3.47 o
   5   5   1      190.93      189.35      3.05 o
   6   5   1       45.29       56.12      1.63 o
   7   5   1      304.08      302.34      5.13 o
   8   5   1       41.76       36.25      1.97 o
   9   5   1        9.63        5.40      2.17 o
  10   5   1      124.41      117.58      5.36 o
  11   5   1        0.03       -4.04      4.04 o
 -11   6   1       36.97       41.74      4.61 o
 -10   6   1        4.65        5.48      2.43 o
  -9   6   1        0.13       -1.09      2.03 o
  -8   6   1      325.99      324.59      5.56 o
  -7   6   1      204.01      211.59      4.57 o
  -6   6   1        0.59        0.63      0.97 o
  -5   6   1        0.29        1.64      0.84 o
  -4   6   1        1.95        8.62      0.83 o
  -3   6   1      245.11      243.88      3.49 o
  -2   6   1      169.58      181.34      2.67 o
  -1   6   1     1283.63     1380.96     15.79 o
   0   6   1       48.92       37.17      0.96 o
   1   6   1      938.09      990.81     11.43 o
   2   6   1     1438.82     1529.85     18.63 o
   3   6   1     3303.54     3622.36     46.77 o
   4   6   1       77.43       67.79      1.61 o
   5   6   1       77.29       84.61      1.95 o
   6   6   1       20.03       16.53      1.24 o
   7   6   1       87.98       92.54      3.75 o
   8   6   1       23.52       28.26      2.07 o
   9   6   1        3.90       -0.42      1.92 o
  10   6   1        1.15        0.73      2.72 o
  11   6   1       66.59       76.07      5.25 o
 -11   7   1       14.68       13.67      3.33 o
 -10   7   1       49.26       42.96      3.25 o
  -9   7   1      207.85      214.24      7.26 o
  -8   7   1       46.12       44.88      2.24 o
  -7   7   1      811.89      789.30     11.28 o
  -6   7   1      214.93      193.67      3.32 o
  -5   7   1        1.52        1.35      0.90 o
  -4   7   1       14.39       29.52      1.15 o
  -3   7   1      191.44      162.59      2.62 o
  -2   7   1        0.59       -0.55      0.55 o
  -1   7   1        4.22        5.72      0.69 o
   0   7   1     1453.21     1487.99     20.96 o
   1   7   1     1529.00     1566.91     17.92 o
   2   7   1       15.28        2.19      0.65 o
   3   7   1      157.99      139.48      2.40 o
   4   7   1      386.06      397.72      5.45 o
   5   7   1       43.82       45.38      1.46 o
   6   7   1       16.66       13.50      1.29 o
   7   7   1       20.73       21.25      1.79 o
   8   7   1        0.20       -0.90      1.64 o
   9   7   1      148.43      153.63      4.20 o
  10   7   1       27.55       28.75      4.71 o
  11   7   1       13.12       10.97      4.04 o
 -11   8   1        9.01        4.72      3.34 o
 -10   8   1        5.67        2.94      2.55 o
  -9   8   1       83.79       98.89      3.49 o
  -8   8   1        0.04       -1.73      1.73 o
  -7   8   1      152.54      153.98      3.65 o
  -6   8   1      400.54      403.87      5.80 o
  -5   8   1      130.13      134.75      3.40 o
  -4   8   1       40.52       35.29      1.48 o
  -3   8   1      280.54      274.54      4.21 o
  -2   8   1       46.32       49.37      1.13 o
  -1   8   1     1212.79     1226.74     16.19 o
   0   8   1      959.06      938.38     12.53 o
   1   8   1      402.27      456.35      6.30 o
   2   8   1     3413.83     3694.88     44.36 o
   3   8   1      586.36      588.91      7.67 o
   4   8   1      121.36      108.71      2.35 o
   5   8   1      138.82      127.50      2.57 o
   6   8   1      707.38      699.15      9.28 o
   7   8   1      620.66      592.80      8.19 o
   8   8   1      141.27      140.60      3.57 o
   9   8   1       29.20       31.85      2.93 o
  10   8   1        0.10        1.26      2.90 o
  11   8   1       19.63       17.53      4.48 o
 -11   9   1      181.55      214.79      6.55 o
 -10   9   1       47.35       51.13      3.35 o
  -9   9   1        2.30        2.08      2.10 o
  -8   9   1        5.34        1.19      1.86 o
  -7   9   1      503.77      497.59      7.75 o
  -6   9   1      466.87      478.07      6.75 o
  -5   9   1        4.36        6.56      1.34 o
  -4   9   1      150.59      172.27      2.96 o
  -3   9   1      127.78      139.55      2.48 o
  -2   9   1      347.37      316.56      4.98 o
  -1   9   1        0.05        0.14      0.77 o
   0   9   1      642.03      625.02      8.62 o
   1   9   1      426.64      485.96      6.95 o
   2   9   1      305.84      330.27      4.60 o
   3   9   1       60.11       45.52      1.44 o
   4   9   1      171.27      185.49      3.14 o
   5   9   1      315.38      312.57      4.71 o
   6   9   1        0.28       -1.26      1.26 o
   7   9   1      177.07      177.63      3.69 o
   8   9   1       26.12       28.16      2.20 o
   9   9   1       12.85       14.17      2.61 o
  10   9   1        0.47        2.49      3.09 o
 -10  10   1       12.25        8.43      3.37 o
  -9  10   1      160.40      165.50      5.06 o
  -8  10   1       75.18       68.16      2.98 o
  -7  10   1       62.86       54.92      2.38 o
  -6  10   1      697.47      668.96      9.04 o
  -5  10   1      107.55       93.67      3.12 o
  -4  10   1        1.95       -0.43      1.00 o
  -3  10   1       10.60       11.52      1.01 o
  -2  10   1      183.40      192.96      4.14 o
  -1  10   1      152.82      107.69      2.29 o
   0  10   1      140.99      156.90      2.84 o
   1  10   1       66.11       48.04      1.72 o
   2  10   1      123.49      139.78      2.48 o
   3  10   1     1106.01     1090.30     13.69 o
   4  10   1        6.81        5.64      1.12 o
   5  10   1        0.28       -1.16      1.16 o
   6  10   1       98.20       97.46      3.75 o
   7  10   1      158.86      161.15      3.43 o
   8  10   1        7.59        9.82      2.06 o
   9  10   1       54.11       58.71      3.29 o
  10  10   1        7.97        4.39      4.95 o
 -10  11   1       17.31       18.97      3.69 o
  -9  11   1       19.46       21.21      2.64 o
  -8  11   1        3.51        2.36      2.07 o
  -7  11   1       52.76       60.52      2.52 o
  -6  11   1      936.16      957.86     12.50 o
  -5  11   1      380.34      364.24      5.42 o
  -4  11   1      110.35      124.58      2.60 o
  -3  11   1      305.10      324.80      4.71 o
  -2  11   1       43.68       50.27      1.62 o
  -1  11   1     1030.70      989.13     13.40 o
   0  11   1       44.12       42.34      2.00 o
   1  11   1       63.81       60.90      1.92 o
   2  11   1        0.36        0.53      0.85 o
   3  11   1      532.93      507.73      7.43 o
   4  11   1        3.52        6.67      1.18 o
   5  11   1      261.98      281.62      5.11 o
   6  11   1      229.64      227.07      4.04 o
   7  11   1        9.87       10.39      1.93 o
   8  11   1        0.60       -1.18      1.98 o
   9  11   1      105.83      127.85      5.26 o
  10  11   1        9.37       13.18      3.95 o
 -10  12   1        0.26        1.19      4.14 o
  -9  12   1       67.47       77.34      3.39 o
  -8  12   1       21.74       31.99      2.53 o
  -7  12   1       11.14       10.79      2.03 o
  -6  12   1       19.02       19.78      1.74 o
  -5  12   1      377.86      340.94      5.24 o
  -4  12   1       31.45       36.49      1.87 o
  -3  12   1      111.59       98.63      2.46 o
  -2  12   1      290.09      278.50      4.60 o
  -1  12   1      212.56      202.09      4.11 o
   0  12   1       26.45       35.05      1.44 o
   1  12   1     1636.15     1528.31     20.80 o
   2  12   1       13.56       22.75      1.15 o
   3  12   1        6.15        2.81      1.08 o
   4  12   1      263.74      268.39      4.29 o
   5  12   1      535.02      496.97      7.07 o
   6  12   1       75.43       74.55      2.32 o
   7  12   1        2.30        5.29      1.94 o
   8  12   1       95.05      107.71      3.76 o
   9  12   1       26.44       25.77      3.12 o
  -9  13   1       52.15       65.78      3.75 o
  -8  13   1       10.86       15.13      2.66 o
  -7  13   1      306.27      286.87      6.74 o
  -6  13   1      141.77      139.58      3.52 o
  -5  13   1      209.88      201.84      4.11 o
  -4  13   1       20.00       23.07      1.72 o
  -3  13   1      358.85      329.96      5.42 o
  -2  13   1     1285.46     1248.36     16.91 o
  -1  13   1      249.83      218.43      4.08 o
   0  13   1        2.72        4.92      1.16 o
   1  13   1        0.62       -1.08      1.08 o
   2  13   1      479.10      467.61      7.05 o
   3  13   1       92.77       78.95      2.10 o
   4  13   1      112.41      111.04      3.85 o
   5  13   1       48.70       52.94      2.03 o
   6  13   1       25.57       26.34      1.91 o
   7  13   1        3.97        3.17      1.98 o
   8  13   1       14.49       11.94      2.76 o
   9  13   1        8.01       10.34      3.44 o
  -9  14   1       23.01       32.07      3.54 o
  -8  14   1       22.52       27.32      3.08 o
  -7  14   1       30.86       32.98      2.98 o
  -6  14   1        3.63        2.31      1.95 o
  -5  14   1      253.05      255.45      5.20 o
  -4  14   1      430.77      412.89      9.04 o
  -3  14   1      456.01      398.08      6.35 o
  -2  14   1       62.99       64.56      2.41 o
  -1  14   1      172.67      171.33      3.97 o
   0  14   1     1338.15     1292.83     19.11 o
   1  14   1      358.85      337.88      6.14 o
   2  14   1       46.09       35.38      2.04 o
   3  14   1        0.11       -0.64      1.56 o
   4  14   1      190.06      169.91      4.14 o
   5  14   1       36.33       35.97      2.40 o
   6  14   1       15.62       15.20      2.96 o
   7  14   1       84.87       86.10      3.72 o
   8  14   1       16.50       13.97      3.85 o
   9  14   1       57.50       66.86      5.05 o
  -8  15   1        1.85        7.57      3.34 o
  -7  15   1        5.74       10.54      2.94 o
  -6  15   1       20.64       21.63      2.43 o
  -5  15   1        7.41        5.82      2.05 o
  -4  15   1      260.25      227.84      6.30 o
  -3  15   1      149.70      136.15      3.73 o
  -2  15   1      598.94      578.61      9.50 o
  -1  15   1       12.46       13.11      1.82 o
   0  15   1      115.14      126.17      4.12 o
   1  15   1      121.86      109.69      3.20 o
   2  15   1      529.70      495.52      9.69 o
   3  15   1       16.24       12.33      1.93 o
   4  15   1      197.72      191.97      5.11 o
   5  15   1        0.95       -0.72      2.02 o
   6  15   1       23.55       27.77      2.56 o
   7  15   1       34.28       23.76      3.26 o
   8  15   1        0.33        2.16      4.37 o
  -8  16   1       62.65       77.14      4.47 o
  -7  16   1        0.27        3.07      3.88 o
  -6  16   1        0.00       -1.27      2.69 o
  -5  16   1       46.93       41.53      3.67 o
  -4  16   1       48.26       51.59      2.71 o
  -3  16   1       15.85       12.49      2.15 o
  -2  16   1      171.24      174.37      4.37 o
  -1  16   1        4.10        4.18      1.90 o
   0  16   1       73.04       77.31      2.82 o
   1  16   1      488.45      471.07      8.16 o
   2  16   1       36.63       38.53      2.40 o
   3  16   1        6.22        5.95      2.07 o
   4  16   1       58.38       54.80      2.78 o
   5  16   1        1.00        1.17      2.17 o
   6  16   1       35.02       36.96      2.91 o
   7  16   1        1.63        5.25      2.98 o
  -7  17   1       15.62       15.31      3.85 o
  -6  17   1       61.08       59.34      4.10 o
  -5  17   1        5.49        7.19      2.40 o
  -4  17   1       83.17       73.48      3.16 o
  -3  17   1       64.59       66.75      3.02 o
  -2  17   1      233.78      230.01      5.18 o
  -1  17   1       11.43       13.09      2.19 o
   0  17   1       75.89       70.81      3.62 o
   1  17   1      204.36      203.91      6.55 o
   2  17   1      636.72      616.08     10.31 o
   3  17   1       42.11       44.28      2.75 o
   4  17   1       33.50       28.73      2.64 o
   5  17   1        0.01        0.29      2.49 o
   6  17   1      117.71      110.41      4.08 o
   7  17   1       21.27       17.23      3.97 o
  -6  18   1        0.42        1.73      3.46 o
  -5  18   1       17.05       16.91      2.86 o
  -4  18   1       16.58       15.05      2.63 o
  -3  18   1       58.92       60.32      3.11 o
  -2  18   1       38.08       37.10      2.67 o
  -1  18   1        5.24        1.37      2.22 o
   0  18   1        2.29       -0.16      2.15 o
   1  18   1       12.76       16.52      2.36 o
   2  18   1        1.66        3.39      2.27 o
   3  18   1        6.11        5.58      2.38 o
   4  18   1      105.38      105.63      3.90 o
   5  18   1        1.94        4.81      2.70 o
   6  18   1        0.00        0.12      3.25 o
  -5  19   1       18.87       15.02      3.24 o
  -4  19   1        1.49        1.20      2.78 o
  -3  19   1        1.35        1.48      2.48 o
  -2  19   1        9.59        3.90      2.41 o
  -1  19   1       78.53       74.06      4.10 o
   0  19   1        0.40        1.41      2.38 o
   1  19   1       10.40       10.06      2.52 o
   2  19   1        0.01        0.90      2.43 o
   3  19   1       71.92       56.64      3.33 o
   4  19   1       12.03        9.32      2.83 o
   5  19   1       27.54       27.72      3.24 o
  -4  20   1        1.77        0.43      3.20 o
  -3  20   1       32.95       34.58      3.83 o
  -2  20   1       18.60       18.35      3.22 o
  -1  20   1       13.41       16.51      3.34 o
   0  20   1       22.01       28.33      2.89 o
   1  20   1        0.64        1.68      2.62 o
   2  20   1       14.64       16.74      2.96 o
   3  20   1      141.04      151.03      5.69 o
   4  20   1        1.09       -0.13      3.35 o
  -2  21   1        0.02        3.27      3.39 o
  -1  21   1        0.84        1.79      3.19 o
   0  21   1        4.59        7.89      3.21 o
   1  21   1       17.53       18.94      3.18 o
   2  21   1        7.79        5.94      3.06 o
 -12   0   2       41.60       50.66      5.18 o
 -10   0   2        7.24        0.44      3.09 o
  -8   0   2      194.64      180.11      5.84 o
  -6   0   2        4.53        1.81      1.55 o
  -4   0   2        2.33        0.22      0.49 o
  -2   0   2     6879.96     7175.37    107.65 o
   0   0   2    24592.66    25064.95    338.58 o
   2   0   2     5549.48     5602.51     84.76 o
   4   0   2     8654.00     9595.27    161.84 o
   6   0   2      153.13      163.37      4.12 o
   8   0   2        6.94        2.18      1.95 o
  10   0   2       19.95       26.02     10.43 o
 -12   1   2        0.65       -2.58      3.09 o
 -11   1   2       16.16       20.26      3.86 o
 -10   1   2      325.22      321.99      6.57 o
  -9   1   2      235.35      184.00      4.38 o
  -8   1   2      234.92      205.63      4.46 o
  -7   1   2      488.70      479.12      7.59 o
  -6   1   2      720.62      727.14      9.31 o
  -5   1   2      166.42      209.61      3.12 o
  -4   1   2       30.49       28.45      1.09 o
  -3   1   2      242.75      220.73      3.02 o
  -2   1   2     2267.33     2170.91     22.16 o
  -1   1   2     1120.30     1209.81     12.00 o
   0   1   2        9.52       18.95      0.71 o
   1   1   2     1525.29     1615.90     19.45 o
   2   1   2     5580.29     5778.31     65.22 o
   3   1   2       14.55       18.79      0.92 o
   4   1   2     4098.47     4258.87     51.07 o
   5   1   2      540.32      612.80      7.92 o
   6   1   2      183.54      172.00      2.95 o
   7   1   2        8.31        6.44      1.19 o
   8   1   2       30.07       21.90      1.54 o
   9   1   2        4.83        3.16      2.30 o
  10   1   2      225.91      256.11      9.18 o
  11   1   2        0.11       -3.80      3.80 o
 -12   2   2       93.82       97.21      4.64 o
 -11   2   2        2.95       -2.51      2.51 o
 -10   2   2       79.35       77.74      3.18 o
  -9   2   2      198.22      194.98      4.70 o
  -8   2   2      484.34      480.32      8.15 o
  -7   2   2      717.07      706.75     10.02 o
  -6   2   2        0.66       -0.91      0.91 o
  -5   2   2      410.99      451.19      6.46 o
  -4   2   2      478.16      476.35      6.66 o
  -3   2   2        5.18       10.80      0.67 o
  -2   2   2       29.34       25.47      0.79 o
  -1   2   2    11680.40    12521.23    142.32 o
   0   2   2        4.07        5.20      0.46 o
   1   2   2     3425.77     3303.80     35.64 o
   2   2   2      330.42      333.28      4.08 o
   3   2   2      366.54      421.02      5.13 o
   4   2   2       34.52       21.44      0.92 o
   5   2   2       32.00       45.37      1.55 o
   6   2   2      701.13      652.22      9.67 o
   7   2   2       11.10       13.88      1.29 o
   8   2   2        8.46        8.60      1.46 o
   9   2   2       28.73       30.83      2.67 o
  10   2   2       10.28        3.07      3.19 o
  11   2   2      124.59      140.64      6.38 o
 -12   3   2        4.38        2.61      3.65 o
 -11   3   2      145.43      153.06      5.30 o
 -10   3   2       36.68       29.83      2.62 o
  -9   3   2       62.18       53.57      2.65 o
  -8   3   2       40.55       41.02      2.22 o
  -7   3   2      118.84      128.06      2.87 o
  -6   3   2      804.66      710.81      9.91 o
  -5   3   2      495.13      497.37      7.08 o
  -4   3   2      294.65      284.12      4.26 o
  -3   3   2       69.03       85.59      1.39 o
  -2   3   2      597.92      556.50      6.52 o
  -1   3   2    22368.94    22405.20    240.21 o
   0   3   2     2487.85     2456.16     27.89 o
   1   3   2     1146.60     1155.49     13.21 o
   2   3   2     4045.08     4302.36     48.52 o
   3   3   2     1388.79     1402.15     17.09 o
   4   3   2     1322.07     1481.71     19.24 o
   5   3   2       14.78       14.29      0.98 o
   6   3   2     2977.81     2949.39     35.77 o
   7   3   2      451.16      452.34      7.20 o
   8   3   2      177.94      165.15      3.58 o
   9   3   2       77.49       76.99      4.21 o
  10   3   2        6.05        3.73      3.39 o
  11   3   2       19.12       20.17      4.24 o
 -12   4   2        1.59        2.17      3.44 o
 -11   4   2        6.31        7.05      2.73 o
 -10   4   2        3.85        3.22      2.32 o
  -9   4   2      185.40      201.16      5.13 o
  -8   4   2      164.16      155.23      3.50 o
  -7   4   2      146.70      134.13      3.08 o
  -6   4   2        1.48        1.43      1.04 o
  -5   4   2     1056.30     1098.46     14.73 o
  -4   4   2      562.56      616.52      7.34 o
  -3   4   2      785.53      744.32      9.27 o
  -2   4   2        0.19        1.89      0.54 o
  -1   4   2        9.22        3.92      1.60 o
   0   4   2    17393.97    17307.49    185.93 o
   1   4   2      442.42      531.85      6.67 o
   2   4   2        0.75        4.01      0.69 o
   3   4   2      846.22      798.09     10.56 o
   4   4   2      978.08      972.87     12.13 o
   5   4   2      353.46      367.96      5.41 o
   6   4   2       49.71       55.58      1.66 o
   7   4   2       80.26       88.20      2.48 o
   8   4   2      211.15      205.71      4.12 o
   9   4   2       52.52       50.78      3.03 o
  10   4   2        1.47       -2.98      3.13 o
  11   4   2        0.36        1.03      3.88 o
 -11   5   2       13.83       12.44      2.82 o
 -10   5   2       37.36       29.32      2.74 o
  -9   5   2       22.16       24.17      2.27 o
  -8   5   2        1.89        0.47      1.51 o
  -7   5   2       31.68       32.38      1.66 o
  -6   5   2      346.60      346.22      5.81 o
  -5   5   2      203.62      176.71      2.60 o
  -4   5   2      153.58      150.13      2.46 o
  -3   5   2        6.17        1.71      0.60 o
  -2   5   2     2417.86     2511.71     30.20 o
  -1   5   2     1419.99     1564.06     16.99 o
   0   5   2      482.50      583.42      6.84 o
   1   5   2     1348.66     1353.04     16.45 o
   2   5   2       50.48       45.05      1.14 o
   3   5   2      380.02      361.03      4.86 o
   4   5   2       97.05      103.17      2.02 o
   5   5   2      273.76      271.75      4.92 o
   6   5   2      958.33      920.47     12.47 o
   7   5   2      300.77      300.59      5.29 o
   8   5   2       30.60       21.03      1.82 o
   9   5   2        1.41        1.34      2.05 o
  10   5   2        1.51       -0.70      3.32 o
  11   5   2      239.10      277.07     11.29 o
 -11   6   2        1.79       -0.60      3.12 o
 -10   6   2       12.46       10.81      2.70 o
  -9   6   2      119.21      126.48      3.71 o
  -8   6   2        2.57       -0.12      1.54 o
  -7   6   2      644.45      584.86      8.65 o
  -6   6   2      269.85      258.05      3.65 o
  -5   6   2      171.05      182.85      2.98 o
  -4   6   2      692.12      702.74      9.51 o
  -3   6   2      309.88      352.94      5.01 o
  -2   6   2      706.42      820.10     10.19 o
  -1   6   2       66.91       71.65      1.22 o
   0   6   2       34.94       30.87      0.96 o
   1   6   2      840.05      996.10     11.53 o
   2   6   2       96.50      107.98      2.11 o
   3   6   2      378.60      365.80      4.98 o
   4   6   2       25.26       22.31      1.13 o
   5   6   2        2.85        4.49      0.97 o
   6   6   2       85.91       79.76      2.24 o
   7   6   2     1709.65     1658.26     20.69 o
   8   6   2       48.23       45.65      2.42 o
   9   6   2       64.23       73.33      3.10 o
  10   6   2        3.66       -2.64      3.35 o
  11   6   2       78.29       95.70      5.76 o
 -11   7   2        9.84        7.39      2.88 o
 -10   7   2       43.06       54.40      3.12 o
  -9   7   2       98.23       97.06      3.41 o
  -8   7   2        0.16       -1.62      1.62 o
  -7   7   2       81.33       92.70      3.72 o
  -6   7   2      255.05      231.63      3.73 o
  -5   7   2       46.08       43.85      1.40 o
  -4   7   2        8.13        9.69      0.91 o
  -3   7   2      867.27      909.14     11.37 o
  -2   7   2     1175.44     1397.67     16.07 o
  -1   7   2       62.03       88.20      1.81 o
   0   7   2      591.07      527.84      7.26 o
   1   7   2     1229.59     1137.33     13.15 o
   2   7   2      781.77      820.85     10.30 o
   3   7   2      242.40      219.93      3.33 o
   4   7   2       24.69       32.53      1.27 o
   5   7   2      428.81      396.02      5.59 o
   6   7   2      171.29      162.72      3.11 o
   7   7   2       42.31       46.20      1.86 o
   8   7   2        3.74        3.95      1.94 o
   9   7   2      101.50       99.20      3.52 o
  10   7   2        2.59       -0.84      3.02 o
  11   7   2        9.79        9.74      4.84 o
 -11   8   2       56.31       55.79      4.10 o
 -10   8   2        2.21       -1.72      2.51 o
  -9   8   2        0.07       -1.63      2.11 o
  -8   8   2      501.18      529.62      8.24 o
  -7   8   2      249.58      266.87      4.90 o
  -6   8   2        0.00        1.16      1.15 o
  -5   8   2       24.61       21.19      1.24 o
  -4   8   2       11.85       18.68      1.10 o
  -3   8   2     3018.73     3240.31     39.07 o
  -2   8   2        1.77        1.15      0.58 o
  -1   8   2      525.44      517.17      7.21 o
   0   8   2      784.02      768.20     10.39 o
   1   8   2      313.40      321.36      4.32 o
   2   8   2      542.30      565.67      7.88 o
   3   8   2       40.69       56.16      2.12 o
   4   8   2      229.89      211.21      3.68 o
   5   8   2       15.61       19.29      1.31 o
   6   8   2        0.19        2.99      1.36 o
   7   8   2        1.18        1.01      1.51 o
   8   8   2       20.83       28.47      2.58 o
   9   8   2       22.23       18.96      2.52 o
  10   8   2        1.70       -1.31      3.19 o
 -11   9   2       15.78       14.40      3.79 o
 -10   9   2       18.17       14.64      2.90 o
  -9   9   2        4.66        5.71      2.34 o
  -8   9   2      120.01      104.73      3.33 o
  -7   9   2      688.38      658.28      9.77 o
  -6   9   2        4.09        3.87      1.30 o
  -5   9   2       46.16       43.57      1.56 o
  -4   9   2       53.29       50.98      1.51 o
  -3   9   2      826.17      833.91     10.58 o
  -2   9   2     1053.46     1077.33     12.61 o
  -1   9   2      268.41      243.91      3.87 o
   0   9   2      166.10      182.70      3.36 o
   1   9   2       20.71       32.84      1.48 o
   2   9   2     1692.29     1645.89     20.20 o
   3   9   2        0.04        0.36      0.90 o
   4   9   2      416.30      396.12      5.61 o
   5   9   2        1.56        2.04      1.19 o
   6   9   2      419.85      413.69      6.06 o
   7   9   2        3.49        1.64      1.50 o
   8   9   2       18.85       18.17      2.36 o
   9   9   2       88.36      101.46      6.47 o
  10   9   2       93.58      107.62      4.74 o
 -10  10   2       43.90       47.00      3.41 o
  -9  10   2        6.41        2.35      2.43 o
  -8  10   2        7.05       10.51      2.10 o
  -7  10   2      206.99      209.46      4.38 o
  -6  10   2      287.74      304.80      4.83 o
  -5  10   2       41.65       38.44      1.59 o
  -4  10   2      190.70      177.80      3.15 o
  -3  10   2      956.14      948.02     12.02 o
  -2  10   2       22.33       14.67      1.12 o
  -1  10   2      620.94      636.87      8.89 o
   0  10   2     1297.00     1300.56     17.28 o
   1  10   2        6.11        4.52      1.11 o
   2  10   2        0.08        0.38      0.86 o
   3  10   2       54.87       54.38      2.03 o
   4  10   2      635.81      579.41      7.79 o
   5  10   2       87.67       77.56      2.36 o
   6  10   2      160.79      158.51      3.24 o
   7  10   2       75.97       79.89      2.42 o
   8  10   2       15.61       10.90      2.29 o
   9  10   2        3.78        2.31      2.67 o
  10  10   2        0.67       -4.27      4.27 o
 -10  11   2      165.13      178.07      5.30 o
  -9  11   2      174.86      194.66      4.84 o
  -8  11   2       25.66       27.84      2.34 o
  -7  11   2       24.02       22.17      2.06 o
  -6  11   2      196.25      196.89      3.87 o
  -5  11   2        1.58        4.43      1.29 o
  -4  11   2        0.24       -0.74      1.05 o
  -3  11   2        5.91        5.57      1.01 o
  -2  11   2      227.87      204.11      5.53 o
  -1  11   2      132.99      135.25      2.72 o
   0  11   2        2.34       -0.96      0.96 o
   1  11   2     1148.99     1158.03     15.59 o
   2  11   2      150.44      135.67      2.63 o
   3  11   2       21.45       18.62      1.24 o
   4  11   2      216.27      208.44      3.60 o
   5  11   2     1174.64     1113.15     14.27 o
   6  11   2      267.30      264.83      4.49 o
   7  11   2        1.60        0.72      1.68 o
   8  11   2       10.75       10.94      2.45 o
   9  11   2       69.00       71.00      3.97 o
  10  11   2        3.35        1.07      3.67 o
 -10  12   2       20.53       19.98      3.93 o
  -9  12   2       10.04       11.25      3.00 o
  -8  12   2       90.66       96.39      3.32 o
  -7  12   2      268.58      266.85      5.21 o
  -6  12   2        4.28        0.83      1.57 o
  -5  12   2        2.90        5.65      1.41 o
  -4  12   2      262.74      235.32      3.89 o
  -3  12   2       13.12       15.29      1.15 o
  -2  12   2       89.10       84.54      2.20 o
  -1  12   2      188.47      204.55      3.66 o
   0  12   2     1991.17     1937.79     25.53 o
   1  12   2      200.99      211.87      3.79 o
   2  12   2      262.45      246.51      3.86 o
   3  12   2        4.00        2.90      1.18 o
   4  12   2      599.92      537.14      8.00 o
   5  12   2      189.75      208.43      4.07 o
   6  12   2        5.65        5.31      1.61 o
   7  12   2       19.09       15.41      1.90 o
   8  12   2       83.08       78.24      3.54 o
   9  12   2       16.65       23.27      3.18 o
  -9  13   2        0.58        1.32      2.85 o
  -8  13   2       29.96       31.89      3.23 o
  -7  13   2      240.75      252.51      6.69 o
  -6  13   2      175.22      164.00      5.16 o
  -5  13   2      163.11      164.46      4.65 o
  -4  13   2       93.94       97.96      2.64 o
  -3  13   2       29.39       33.70      1.84 o
  -2  13   2      337.85      312.37      5.38 o
  -1  13   2      169.53      173.08      4.09 o
   0  13   2       19.62       25.97      1.49 o
   1  13   2        4.26        1.61      1.22 o
   2  13   2      487.61      434.58      6.75 o
   3  13   2      327.18      306.46      4.91 o
   4  13   2      150.30      150.60      3.09 o
   5  13   2       90.95       78.64      3.53 o
   6  13   2      465.20      436.84      7.02 o
   7  13   2       57.10       68.34      3.16 o
   8  13   2       28.65       26.99      3.16 o
   9  13   2       63.39       76.37      4.48 o
  -9  14   2       44.05       50.56      4.05 o
  -8  14   2        3.40        1.52      2.71 o
  -7  14   2       69.45       74.49      5.42 o
  -6  14   2        0.03        0.31      1.88 o
  -5  14   2      296.41      286.92      5.24 o
  -4  14   2      146.98      131.31      3.50 o
  -3  14   2      399.69      403.05      8.60 o
  -2  14   2        7.32        5.25      1.47 o
  -1  14   2       57.98       60.84      2.05 o
   0  14   2      196.65      209.02      6.42 o
   1  14   2      351.96      354.28      8.52 o
   2  14   2        0.19       -0.07      1.36 o
   3  14   2       71.34       74.66      2.70 o
   4  14   2       44.21       29.02      1.91 o
   5  14   2      196.94      170.47      4.20 o
   6  14   2      180.99      176.31      5.04 o
   7  14   2        0.07       -3.13      3.13 o
   8  14   2        1.85        6.54      4.84 o
  -8  15   2       42.21       48.59      4.15 o
  -7  15   2      106.18      113.89      5.17 o
  -6  15   2       55.78       64.29      3.12 o
  -5  15   2      122.62      122.09      3.64 o
  -4  15   2       33.34       23.70      2.25 o
  -3  15   2       31.83       34.23      3.18 o
  -2  15   2        0.12        2.63      1.73 o
  -1  15   2      256.33      245.88      5.06 o
   0  15   2       13.83       10.74      1.78 o
   1  15   2       16.94       14.94      1.88 o
   2  15   2       71.53       71.34      2.73 o
   3  15   2       98.05      102.61      5.70 o
   4  15   2       44.82       41.70      2.42 o
   5  15   2       15.75       15.96      2.47 o
   6  15   2        0.27        0.74      2.30 o
   7  15   2       17.01       23.41      3.95 o
   8  15   2        0.30        0.50      4.30 o
  -8  16   2        1.62        3.28      3.68 o
  -7  16   2       15.59       16.76      3.59 o
  -6  16   2        0.56        0.93      2.77 o
  -5  16   2       68.73       70.24      3.10 o
  -4  16   2       38.04       40.36      3.46 o
  -3  16   2      735.81      672.21     14.58 o
  -2  16   2        0.51        1.31      1.81 o
  -1  16   2       12.29       12.10      1.94 o
   0  16   2      125.57      120.23      3.47 o
   1  16   2      819.65      795.86     13.80 o
   2  16   2      129.05      126.53      3.95 o
   3  16   2        2.79        5.06      1.98 o
   4  16   2       13.15       12.32      2.29 o
   5  16   2       45.67       51.24      3.23 o
   6  16   2       16.08       17.76      2.61 o
   7  16   2       34.14       39.36      6.47 o
  -7  17   2       34.34       35.55      4.20 o
  -6  17   2        7.02        7.49      3.47 o
  -5  17   2       61.58       66.44      3.56 o
  -4  17   2       51.83       39.46      2.73 o
  -3  17   2      191.06      166.12      4.99 o
  -2  17   2      220.15      227.88      5.24 o
  -1  17   2       50.95       54.68      2.93 o
   0  17   2       30.85       27.76      3.78 o
   1  17   2       55.26       54.67      2.75 o
   2  17   2       21.17       20.08      2.34 o
   3  17   2        0.04        0.39      2.20 o
   4  17   2       17.26       18.28      2.49 o
   5  17   2        4.05        6.51      2.79 o
   6  17   2        5.43        8.25      2.81 o
   7  17   2       65.92       70.42      4.95 o
  -6  18   2        1.36        1.82      3.52 o
  -5  18   2        0.05       -0.49      2.87 o
  -4  18   2        8.03        9.17      2.79 o
  -3  18   2        0.11       -1.22      2.53 o
  -2  18   2        3.30        0.44      2.27 o
  -1  18   2      296.47      292.43      6.21 o
   0  18   2      117.32      114.06      3.64 o
   1  18   2       47.01       55.98      3.63 o
   2  18   2       30.88       31.10      3.55 o
   3  18   2       43.54       43.83      3.62 o
   4  18   2       40.38       38.04      2.99 o
   5  18   2        1.19        2.84      3.00 o
   6  18   2        5.48        5.90      3.88 o
  -5  19   2        5.70        4.61      3.21 o
  -4  19   2       15.17       14.16      3.13 o
  -3  19   2        0.97        0.47      2.68 o
  -2  19   2       16.74       16.99      2.98 o
  -1  19   2      101.87       92.88      3.95 o
   0  19   2        6.71        6.28      2.49 o
   1  19   2        0.03        2.82      2.41 o
   2  19   2      143.89      147.64      4.52 o
   3  19   2       17.65       20.11      2.91 o
   4  19   2        0.11        1.55      2.86 o
   5  19   2        4.70        3.80      3.09 o
  -4  20   2        0.04       -1.35      3.27 o
  -3  20   2        1.30       -3.12      3.12 o
  -2  20   2       22.40       20.40      3.32 o
  -1  20   2       54.77       51.32      3.64 o
   0  20   2        2.37       -0.10      2.90 o
   1  20   2       32.07       27.37      3.73 o
   2  20   2       14.70        8.82      2.95 o
   3  20   2       18.33       17.61      3.22 o
   4  20   2        2.96        5.05      3.99 o
  -2  21   2      116.50      132.92      5.75 o
  -1  21   2        0.39        2.87      3.22 o
   0  21   2        8.18        5.01      3.27 o
   1  21   2        4.64        5.87      3.35 o
   2  21   2       42.32       46.90      3.99 o
 -11   0   3       15.27       10.88      3.96 o
  -9   0   3     1496.60     1398.78     29.71 o
  -7   0   3      585.88      497.05     12.05 o
  -5   0   3     2552.02     2548.55     51.19 o
  -3   0   3     4246.09     4289.81     64.35 o
  -1   0   3    21223.23    22169.94    338.91 o
   1   0   3      168.19      184.41      3.20 o
   3   0   3       10.45       14.34      1.43 o
   5   0   3      310.68      308.30      6.21 o
   7   0   3       64.50       63.43      2.63 o
   9   0   3        0.24       -1.91      4.11 o
  11   0   3        2.14        0.87      6.02 o
 -12   1   3       14.59       16.60      3.24 o
 -11   1   3       60.07       70.74      3.46 o
 -10   1   3        0.50       -1.28      2.15 o
  -9   1   3        4.27        3.73      1.96 o
  -8   1   3       66.12       55.67      2.41 o
  -7   1   3     1380.16     1352.99     21.97 o
  -6   1   3      981.45      996.31     12.56 o
  -5   1   3     2917.51     3011.89     41.96 o
  -4   1   3        0.25       -0.20      0.47 o
  -3   1   3      397.06      459.93      5.78 o
  -2   1   3     2562.15     2440.10     26.21 o
  -1   1   3    25245.79    25260.07    286.90 o
   0   1   3     1192.59     1322.00     15.18 o
   1   1   3        0.75        3.56      0.48 o
   2   1   3      193.47      207.27      3.80 o
   3   1   3     6093.19     6393.92     81.73 o
   4   1   3       94.48       89.96      1.79 o
   5   1   3       24.35       30.69      1.21 o
   6   1   3        0.31       -0.61      0.97 o
   7   1   3      350.78      345.19      5.13 o
   8   1   3        5.84        6.42      1.61 o
   9   1   3        4.34        4.25      2.82 o
  10   1   3       39.99       46.13      8.73 o
  11   1   3        5.72       -1.03      3.94 o
 -12   2   3       10.51        4.59      3.12 o
 -11   2   3        4.15        1.86      2.60 o
 -10   2   3       90.21       94.79      3.44 o
  -9   2   3        1.03        0.14      1.85 o
  -8   2   3      123.84      124.01      3.40 o
  -7   2   3      657.54      656.39      9.41 o
  -6   2   3       14.18       12.75      1.12 o
  -5   2   3      648.13      719.88      9.92 o
  -4   2   3       19.54       39.73      1.50 o
  -3   2   3      624.08      631.24      8.39 o
  -2   2   3     3553.39     3682.98     41.80 o
  -1   2   3     7536.43     7937.54    100.43 o
   0   2   3    19089.05    20577.26    221.15 o
   1   2   3      775.21      701.61      8.17 o
   2   2   3       91.72      108.22      1.97 o
   3   2   3       64.95       74.22      2.06 o
   4   2   3      869.41      835.36      9.88 o
   5   2   3      507.83      499.66      6.64 o
   6   2   3        7.91       10.75      1.14 o
   7   2   3      435.85      405.83      7.96 o
   8   2   3       85.16       82.81      2.49 o
   9   2   3      195.43      184.47      6.00 o
  10   2   3        9.39       10.40      4.29 o
  11   2   3       36.08       32.85      4.48 o
 -12   3   3        0.00       -2.97      2.97 o
 -11   3   3       34.22       37.16      3.10 o
 -10   3   3      117.22      113.22      3.72 o
  -9   3   3      207.23      188.88      6.04 o
  -8   3   3       79.47       71.19      2.64 o
  -7   3   3       49.24       57.80      2.04 o
  -6   3   3     1509.69     1515.74     20.20 o
  -5   3   3        4.48       16.67      1.07 o
  -4   3   3       69.67       70.56      1.31 o
  -3   3   3     3157.20     3263.10     36.71 o
  -2   3   3       15.50        6.71      0.51 o
  -1   3   3      339.67      343.54      4.74 o
   0   3   3    19853.66    20591.61    233.44 o
   1   3   3     3892.79     3912.36     44.12 o
   2   3   3       62.49       88.35      1.45 o
   3   3   3      924.00      919.55     10.75 o
   4   3   3      597.67      634.16      8.44 o
   5   3   3      113.48      112.56      3.40 o
   6   3   3      134.69      134.65      2.67 o
   7   3   3      327.36      278.02      5.96 o
   8   3   3      178.22      154.69      3.53 o
   9   3   3        3.85        2.47      2.86 o
  10   3   3      103.53      118.34      8.88 o
  11   3   3       31.04       23.53      4.35 o
 -12   4   3       40.94       45.85      3.74 o
 -11   4   3        1.15       -0.19      2.53 o
 -10   4   3        1.25        0.85      2.31 o
  -9   4   3       24.12       25.85      2.34 o
  -8   4   3      248.67      246.50      5.03 o
  -7   4   3       60.57       59.92      2.26 o
  -6   4   3      284.87      293.64      4.72 o
  -5   4   3       88.32       76.23      1.94 o
  -4   4   3       69.71       61.26      1.24 o
  -3   4   3      191.22      210.34      3.42 o
  -2   4   3     1426.54     1454.72     16.73 o
  -1   4   3        0.59        0.80      0.67 o
   0   4   3    17657.50    17616.61    199.59 o
   1   4   3     1241.42     1168.19     14.26 o
   2   4   3     1589.35     1739.55     19.90 o
   3   4   3       77.55       88.48      2.12 o
   4   4   3      583.53      524.36      6.89 o
   5   4   3      340.57      343.35      4.88 o
   6   4   3      443.98      453.84      6.33 o
   7   4   3      204.23      201.38      4.43 o
   8   4   3       83.24       84.58      2.63 o
   9   4   3       25.46       26.78      2.78 o
  10   4   3        0.19       -3.34      3.34 o
  11   4   3        7.92       17.81      4.33 o
 -11   5   3       23.99       34.79      3.13 o
 -10   5   3      110.23      112.07      3.83 o
  -9   5   3       12.05        9.52      2.25 o
  -8   5   3        9.48        6.49      1.60 o
  -7   5   3      931.69      923.51     12.89 o
  -6   5   3      186.03      168.83      3.27 o
  -5   5   3       83.84       88.64      1.68 o
  -4   5   3       40.65       61.75      1.48 o
  -3   5   3       17.75       18.76      0.86 o
  -2   5   3      186.27      155.29      2.34 o
  -1   5   3      133.19      130.56      2.28 o
   0   5   3      910.62     1070.29     13.21 o
   1   5   3      677.92      671.93      8.44 o
   2   5   3     5154.51     5248.33     62.84 o
   3   5   3      114.42      114.49      2.09 o
   4   5   3      183.81      145.83      2.72 o
   5   5   3        0.47        0.60      0.93 o
   6   5   3     3071.68     2984.22     36.28 o
   7   5   3      431.84      444.21      6.38 o
   8   5   3      193.19      158.12      5.13 o
   9   5   3       23.59       20.37      3.62 o
  10   5   3      115.16      128.37      5.62 o
  11   5   3       10.77        6.81      4.33 o
 -11   6   3       67.96       82.21      4.07 o
 -10   6   3        0.12       -2.35      2.35 o
  -9   6   3       54.89       54.33      2.76 o
  -8   6   3      644.07      609.74     15.17 o
  -7   6   3      422.37      407.64      6.44 o
  -6   6   3      414.41      394.95      6.10 o
  -5   6   3      372.22      365.00      5.11 o
  -4   6   3       54.69       56.73      1.44 o
  -3   6   3      285.21      271.36      3.83 o
  -2   6   3     2938.15     3049.69     36.72 o
  -1   6   3        5.57        3.65      0.67 o
   0   6   3     1176.72     1358.38     15.60 o
   1   6   3       65.64       49.56      1.53 o
   2   6   3     3140.29     3330.79     40.12 o
   3   6   3       83.21       82.91      2.12 o
   4   6   3      909.38      883.84     11.22 o
   5   6   3      156.44      142.22      3.48 o
   6   6   3       84.58       75.98      2.06 o
   7   6   3      156.43      169.93      3.34 o
   8   6   3        2.02        0.04      1.89 o
   9   6   3        8.73        4.78      2.30 o
  10   6   3        1.45       -3.21      3.50 o
 -11   7   3        9.07        3.43      3.94 o
 -10   7   3      131.97      136.71      4.30 o
  -9   7   3      379.55      372.04      7.17 o
  -8   7   3       49.30       47.34      2.37 o
  -7   7   3     1640.99     1546.29     20.86 o
  -6   7   3       60.71       69.79      1.98 o
  -5   7   3        0.09        0.65      0.93 o
  -4   7   3       80.79       84.91      2.74 o
  -3   7   3       21.27       40.09      1.45 o
  -2   7   3       34.12       74.52      1.55 o
  -1   7   3        4.63        2.43      0.65 o
   0   7   3     1655.80     1692.55     19.37 o
   1   7   3     2083.02     2078.64     25.21 o
   2   7   3     1673.58     1621.72     21.27 o
   3   7   3        0.25        1.11      0.82 o
   4   7   3        0.85       -0.29      0.94 o
   5   7   3      451.13      416.70      5.89 o
   6   7   3      228.37      205.49      3.82 o
   7   7   3       91.01       88.01      4.81 o
   8   7   3        3.86        4.04      1.97 o
   9   7   3       79.11       81.09      5.12 o
  10   7   3       19.79       17.70      5.03 o
 -11   8   3        0.03       -2.18      3.09 o
 -10   8   3      114.79      122.96      4.16 o
  -9   8   3       16.90       18.94      2.44 o
  -8   8   3       34.82       42.05      3.14 o
  -7   8   3       62.59       63.57      2.31 o
  -6   8   3        0.63       -1.14      1.14 o
  -5   8   3      108.53      106.46      2.33 o
  -4   8   3      238.81      221.46      4.08 o
  -3   8   3      107.98       87.49      1.90 o
  -2   8   3      299.54      350.80      6.05 o
  -1   8   3      410.93      455.35      6.84 o
   0   8   3      533.85      482.35      5.88 o
   1   8   3       88.98       42.69      1.44 o
   2   8   3       33.71       40.68      1.27 o
   3   8   3      242.50      218.39      3.44 o
   4   8   3      964.31      901.07     11.53 o
   5   8   3      242.91      220.22      3.75 o
   6   8   3      355.27      346.12      5.28 o
   7   8   3       28.49       28.98      1.98 o
   8   8   3       42.80       43.65      2.67 o
   9   8   3       52.91       57.84      3.32 o
  10   8   3       10.27        3.53      4.10 o
 -11   9   3       18.12       22.35      3.38 o
 -10   9   3        4.70       -0.92      2.73 o
  -9   9   3       57.76       60.63      3.25 o
  -8   9   3      120.05      125.68      3.93 o
  -7   9   3     1843.36     1857.18     24.95 o
  -6   9   3       88.35       87.18      2.23 o
  -5   9   3      393.42      400.42      5.72 o
  -4   9   3       17.59       17.44      1.25 o
  -3   9   3       91.21      107.80      2.17 o
  -2   9   3        2.34        1.12      0.64 o
  -1   9   3      149.39      164.19      2.95 o
   0   9   3        5.04       10.70      1.37 o
   1   9   3      606.47      622.15      8.04 o
   2   9   3       84.96       81.57      2.02 o
   3   9   3       96.15       93.14      2.10 o
   4   9   3      180.36      179.10      3.22 o
   5   9   3      611.12      583.61      7.94 o
   6   9   3       86.74       88.65      2.37 o
   7   9   3      141.85      136.33      7.54 o
   8   9   3       22.85       23.23      2.37 o
   9   9   3        6.37        6.17      2.57 o
  10   9   3        4.66       -3.97      3.97 o
 -10  10   3        5.59       -0.90      2.88 o
  -9  10   3       40.45       45.38      3.10 o
  -8  10   3      141.70      133.41      3.55 o
  -7  10   3      925.50      916.43     13.11 o
  -6  10   3        1.80        0.85      1.34 o
  -5  10   3       47.28       52.91      1.77 o
  -4  10   3        1.01       -0.23      1.05 o
  -3  10   3      752.12      711.64      9.21 o
  -2  10   3      304.91      320.78      5.00 o
  -1  10   3      417.09      399.26      5.95 o
   0  10   3      244.48      299.77      4.67 o
   1  10   3      332.00      346.04      4.53 o
   2  10   3       44.08       46.63      1.64 o
   3  10   3      242.70      234.62      3.74 o
   4  10   3      233.98      236.53      3.88 o
   5  10   3      150.85      139.41      3.16 o
   6  10   3      292.51      301.34      6.39 o
   7  10   3      149.77      151.27      3.74 o
   8  10   3       15.99       18.52      2.56 o
   9  10   3       74.81       87.20      3.75 o
  10  10   3        8.20       10.65      4.21 o
 -10  11   3        0.00       -0.02      2.97 o
  -9  11   3       28.22       33.44      3.00 o
  -8  11   3        0.00       -0.16      2.03 o
  -7  11   3        2.74        2.21      1.87 o
  -6  11   3      169.39      180.26      3.52 o
  -5  11   3      104.03      102.35      2.46 o
  -4  11   3        3.73        8.50      1.20 o
  -3  11   3      115.87      115.12      2.42 o
  -2  11   3      246.17      263.60      4.70 o
  -1  11   3      600.72      616.82      9.49 o
   0  11   3      651.91      636.96      9.76 o
   1  11   3       24.53       28.27      1.43 o
   2  11   3       55.72       51.70      1.56 o
   3  11   3      178.43      153.72      2.93 o
   4  11   3       32.17       23.10      1.52 o
   5  11   3       83.77       84.87      4.07 o
   6  11   3       31.62       34.47      1.96 o
   7  11   3       86.11       75.78      2.78 o
   8  11   3        0.39        1.00      2.51 o
   9  11   3      219.58      255.20      6.35 o
 -10  12   3        7.39       12.33      3.88 o
  -9  12   3       96.67      111.75      9.01 o
  -8  12   3       63.35       76.76      3.39 o
  -7  12   3        0.64        0.45      1.89 o
  -6  12   3        3.22        5.01      1.56 o
  -5  12   3      346.08      321.34      5.04 o
  -4  12   3       59.92       45.09      2.19 o
  -3  12   3      803.79      766.51     10.83 o
  -2  12   3       70.57       69.86      2.18 o
  -1  12   3      225.97      223.46      3.95 o
   0  12   3      468.16      432.30      6.55 o
   1  12   3       13.76        8.37      1.60 o
   2  12   3      249.11      244.65      3.90 o
   3  12   3        9.76       15.06      1.40 o
   4  12   3      227.22      236.95      4.02 o
   5  12   3       44.58       55.16      2.05 o
   6  12   3       37.77       39.18      2.08 o
   7  12   3        0.28        0.29      2.05 o
   8  12   3       38.56       41.64      3.12 o
   9  12   3        0.09       -0.30      3.01 o
  -9  13   3       15.41       22.25      3.89 o
  -8  13   3        1.81        9.21      2.67 o
  -7  13   3      154.68      152.01      7.82 o
  -6  13   3      224.23      228.77      5.46 o
  -5  13   3       85.79       94.61      2.77 o
  -4  13   3       31.61       30.59      1.83 o
  -3  13   3      509.59      475.80      7.29 o
  -2  13   3      571.81      563.58      8.97 o
  -1  13   3      263.25      242.57      5.36 o
   0  13   3     1345.50     1291.66     17.48 o
   1  13   3        4.00        3.24      1.32 o
   2  13   3      653.98      628.52      9.17 o
   3  13   3      150.40      139.41      3.61 o
   4  13   3      115.24      108.68      2.68 o
   5  13   3      281.65      266.28      4.96 o
   6  13   3      171.04      178.94      5.37 o
   7  13   3        0.69        1.65      2.20 o
   8  13   3       72.99       82.31      3.79 o
  -9  14   3        2.62        6.27      3.49 o
  -8  14   3      168.60      181.70      5.65 o
  -7  14   3        8.42       12.42      2.68 o
  -6  14   3       46.38       56.92      3.64 o
  -5  14   3       15.82       12.98      2.16 o
  -4  14   3      197.81      207.90      5.59 o
  -3  14   3       10.22       10.57      1.60 o
  -2  14   3       72.80       74.03      2.43 o
  -1  14   3      164.70      158.58      3.88 o
   0  14   3     1383.19     1374.13     18.65 o
   1  14   3      714.16      663.51      9.67 o
   2  14   3      108.24       98.37      2.69 o
   3  14   3       14.27       10.66      1.62 o
   4  14   3      161.01      152.74      3.63 o
   5  14   3        1.94        2.41      1.83 o
   6  14   3       13.45       12.86      2.90 o
   7  14   3       26.38       32.69      3.81 o
   8  14   3        1.38        2.81      3.80 o
  -8  15   3       13.46       22.12      3.43 o
  -7  15   3        0.81        0.47      2.81 o
  -6  15   3       23.15       27.76      2.96 o
  -5  15   3       42.72       46.56      2.42 o
  -4  15   3       22.08       23.25      1.98 o
  -3  15   3        6.10        7.27      1.71 o
  -2  15   3        7.89        7.99      2.18 o
  -1  15   3        5.60        2.23      1.70 o
   0  15   3       19.44       20.20      1.92 o
   1  15   3        1.14        1.18      1.76 o
   2  15   3      151.86      158.77      4.70 o
   3  15   3       44.52       44.14      2.51 o
   4  15   3       37.79       44.97      2.57 o
   5  15   3       45.01       42.38      2.74 o
   6  15   3        6.30        3.25      2.72 o
   7  15   3       33.91       37.71      4.21 o
  -8  16   3       25.83       20.20      5.06 o
  -7  16   3       13.87        7.31      3.57 o
  -6  16   3       87.21       83.02      4.47 o
  -5  16   3       14.34       22.31      2.72 o
  -4  16   3      165.22      158.44      4.77 o
  -3  16   3        6.07        5.28      2.11 o
  -2  16   3       44.58       42.18      3.07 o
  -1  16   3       74.39       73.80      3.80 o
   0  16   3       63.92       69.20      3.71 o
   1  16   3        0.00        2.48      2.01 o
   2  16   3       30.29       25.33      2.30 o
   3  16   3        8.89        7.57      2.12 o
   4  16   3       42.21       46.39      2.79 o
   5  16   3        0.73        2.45      2.40 o
   6  16   3        8.91        5.58      3.02 o
   7  16   3       22.85       29.04      6.83 o
  -7  17   3       28.15       36.14      4.17 o
  -6  17   3        3.83        0.20      3.52 o
  -5  17   3        1.79        7.00      2.91 o
  -4  17   3        0.35       -0.55      2.53 o
  -3  17   3       30.56       32.73      2.91 o
  -2  17   3       23.33       24.55      3.02 o
  -1  17   3       79.50       75.69      4.17 o
   0  17   3       11.26       11.70      2.24 o
   1  17   3      110.93      127.67      4.42 o
   2  17   3      193.82      193.48      4.89 o
   3  17   3        0.49        1.81      2.16 o
   4  17   3        1.57       -1.78      2.39 o
   5  17   3       17.69       13.95      2.80 o
   6  17   3      115.98      113.47      4.73 o
  -6  18   3        2.89       -0.98      3.47 o
  -5  18   3      236.03      230.22      6.42 o
  -4  18   3        5.85        2.10      2.75 o
  -3  18   3        1.68        1.39      2.53 o
  -2  18   3        1.36       -2.35      3.23 o
  -1  18   3      425.49      424.84      8.70 o
   0  18   3        3.19       -1.49      2.40 o
   1  18   3      127.09      138.23      4.18 o
   2  18   3        4.54        3.52      2.35 o
   3  18   3        0.22        0.00      2.43 o
   4  18   3       61.68       68.14      3.54 o
   5  18   3        5.21        4.26      3.70 o
  -5  19   3       70.27       76.58      5.04 o
  -4  19   3        2.17        2.30      2.93 o
  -3  19   3        1.28       -0.91      2.81 o
  -2  19   3       16.10       14.91      3.17 o
  -1  19   3       13.20       15.89      3.00 o
   0  19   3       33.88       33.77      3.23 o
   1  19   3        0.54        1.03      2.76 o
   2  19   3        5.46        6.35      2.92 o
   3  19   3        0.02        3.55      3.11 o
   4  19   3        0.00        0.11      2.90 o
  -4  20   3        6.27        9.37      3.34 o
  -3  20   3       39.06       42.96      3.71 o
  -2  20   3       23.82       33.23      3.57 o
  -1  20   3        8.87       13.84      3.21 o
   0  20   3       35.25       34.84      3.53 o
   1  20   3        6.72        6.40      3.13 o
   2  20   3       47.95       45.52      3.86 o
   3  20   3      208.26      218.74     10.24 o
  -1  21   3        6.04        5.35      3.74 o
   0  21   3       13.62       12.93      3.58 o
   1  21   3       32.71       29.32      3.83 o
 -12   0   4      134.92      125.56      6.62 o
 -10   0   4        5.97        8.50      3.17 o
  -8   0   4     1162.53     1192.99     25.45 o
  -6   0   4      171.30      143.25      4.64 o
  -4   0   4      272.76      207.82      4.28 o
  -2   0   4      628.09      689.75     12.14 o
   0   0   4     1088.95      991.10     17.16 o
   2   0   4      500.08      442.84      7.18 o
   4   0   4      390.14      396.79      6.65 o
   6   0   4       10.20        7.88      1.55 o
   8   0   4       26.79       41.63      5.87 o
  10   0   4       70.21       72.99      8.83 o
 -12   1   4       22.79       25.76      3.26 o
 -11   1   4       19.29       19.70      2.79 o
 -10   1   4      100.50      111.27      3.73 o
  -9   1   4        8.09        6.65      1.96 o
  -8   1   4      293.33      265.15      5.53 o
  -7   1   4     1028.49     1053.90     15.82 o
  -6   1   4      719.16      737.72     10.29 o
  -5   1   4      530.27      577.81      7.49 o
  -4   1   4     1092.89     1175.56     14.47 o
  -3   1   4      535.37      545.53      6.92 o
  -2   1   4       17.83       22.62      0.77 o
  -1   1   4       63.24       54.76      1.25 o
   0   1   4      436.22      552.01      6.93 o
   1   1   4      452.76      471.28      6.39 o
   2   1   4      517.46      446.24      5.78 o
   3   1   4      154.04      171.41      2.97 o
   4   1   4        9.28        6.22      1.07 o
   5   1   4      201.40      208.35      3.03 o
   6   1   4        9.00       10.96      1.70 o
   7   1   4        9.58        6.95      1.48 o
   8   1   4       31.75       30.56      2.30 o
   9   1   4        0.02       -2.76      2.77 o
  10   1   4       30.95       28.51      4.02 o
  11   1   4       42.74       49.35      5.05 o
 -12   2   4       30.98       34.93      3.45 o
 -11   2   4        3.61        1.35      2.67 o
 -10   2   4       67.46       64.10      3.07 o
  -9   2   4       35.07       29.49      2.48 o
  -8   2   4      541.64      506.58      8.55 o
  -7   2   4      181.01      194.86      3.62 o
  -6   2   4      340.24      331.68      5.19 o
  -5   2   4      797.49      863.72     11.78 o
  -4   2   4     1072.03     1031.65     13.75 o
  -3   2   4      918.12      898.57     11.13 o
  -2   2   4     3053.69     3173.63     36.12 o
  -1   2   4       35.76       49.02      1.12 o
   0   2   4     1438.23     1467.50     16.89 o
   1   2   4      509.68      455.16      5.82 o
   2   2   4      139.76      142.50      2.48 o
   3   2   4       14.43       17.06      0.99 o
   4   2   4      938.46      975.45     13.12 o
   5   2   4      368.90      309.80      6.20 o
   6   2   4      315.62      304.53      5.85 o
   7   2   4      244.47      221.37      6.03 o
   8   2   4       55.98       57.14      3.12 o
   9   2   4       24.34       19.71      2.77 o
  10   2   4       63.77       74.39      4.89 o
  11   2   4       50.23       57.06      5.08 o
 -12   3   4        5.26        3.27      3.12 o
 -11   3   4       58.98       64.11      3.94 o
 -10   3   4       98.73       95.82      3.54 o
  -9   3   4       94.58       86.92      5.02 o
  -8   3   4       31.62       37.68      2.55 o
  -7   3   4      622.28      626.35      9.07 o
  -6   3   4      360.09      325.18      5.13 o
  -5   3   4       13.73       31.00      1.27 o
  -4   3   4      739.12      711.86      9.00 o
  -3   3   4     1388.23     1413.05     17.23 o
  -2   3   4       27.46       29.76      0.85 o
  -1   3   4      451.01      402.88      5.57 o
   0   3   4     1201.27     1230.53     14.24 o
   1   3   4      109.27      140.77      2.17 o
   2   3   4       15.99       24.75      1.48 o
   3   3   4     1936.02     1921.71     25.05 o
   4   3   4       29.38       35.26      1.35 o
   5   3   4      526.94      506.49      7.35 o
   6   3   4      969.79      969.16     12.40 o
   7   3   4        1.86        4.61      1.47 o
   8   3   4      252.80      233.79      5.09 o
   9   3   4       45.16       48.17      4.23 o
  10   3   4       24.41       28.13      4.66 o
  11   3   4        6.70       -0.72      4.37 o
 -11   4   4        1.21        2.31      2.70 o
 -10   4   4        4.32        1.30      2.36 o
  -9   4   4       97.21      107.30      3.85 o
  -8   4   4       90.91       99.15      3.10 o
  -7   4   4      108.25      105.05      2.64 o
  -6   4   4       11.30        8.07      1.20 o
  -5   4   4     2113.47     2153.54     26.22 o
  -4   4   4       64.83       82.72      1.73 o
  -3   4   4        6.14        5.66      0.69 o
  -2   4   4       98.14      107.57      1.99 o
  -1   4   4      338.04      305.81      4.75 o
   0   4   4     1433.18     1379.14     15.94 o
   1   4   4       31.51       45.99      1.22 o
   2   4   4     2307.24     2479.16     28.25 o
   3   4   4      289.81      263.74      5.05 o
   4   4   4     1661.40     1726.47     24.59 o
   5   4   4      458.06      426.54      5.90 o
   6   4   4      459.18      442.91      6.23 o
   7   4   4       19.22       15.20      1.68 o
   8   4   4        1.08        0.40      2.00 o
   9   4   4       13.85       15.81      3.65 o
  10   4   4       13.98       11.63      4.01 o
 -11   5   4       39.38       48.59      3.85 o
 -10   5   4       12.81       14.32      2.56 o
  -9   5   4       12.75       12.12      2.30 o
  -8   5   4       34.66       31.72      2.15 o
  -7   5   4     1030.04      991.47     13.98 o
  -6   5   4       24.98       35.66      1.61 o
  -5   5   4      541.56      531.11      7.04 o
  -4   5   4      148.03      170.21      2.74 o
  -3   5   4       22.63       38.35      1.11 o
  -2   5   4      505.70      506.75      6.95 o
  -1   5   4      214.62      154.19      2.92 o
   0   5   4        8.74       13.57      0.94 o
   1   5   4     1557.60     1605.76     20.98 o
   2   5   4     1310.87     1578.03     22.37 o
   3   5   4       16.79       11.95      0.86 o
   4   5   4      456.70      490.07      6.26 o
   5   5   4      573.42      553.89      7.47 o
   6   5   4      181.04      194.78      3.85 o
   7   5   4       54.09       53.39      2.86 o
   8   5   4       34.94       28.05      2.09 o
   9   5   4       34.01       27.69      3.13 o
  10   5   4        0.32       -4.24      4.24 o
 -11   6   4        5.36        4.98      2.82 o
 -10   6   4        0.31        2.07      2.39 o
  -9   6   4       64.01       73.38      4.03 o
  -8   6   4        3.13        3.61      1.62 o
  -7   6   4        0.04        2.65      1.67 o
  -6   6   4      284.13      291.92      4.89 o
  -5   6   4      288.71      278.84      4.14 o
  -4   6   4        2.80        5.78      1.03 o
  -3   6   4       93.47       82.90      1.76 o
  -2   6   4     1428.83     1453.76     18.00 o
  -1   6   4     1016.14     1058.56     12.41 o
   0   6   4      428.82      447.32      5.54 o
   1   6   4       11.25       19.45      1.99 o
   2   6   4        0.96        1.70      0.77 o
   3   6   4     1546.26     1580.49     20.64 o
   4   6   4     1202.35     1212.92     15.19 o
   5   6   4      100.69      102.30      2.71 o
   6   6   4       14.93       16.58      1.63 o
   7   6   4       39.69       41.37      2.08 o
   8   6   4       74.67       73.51      2.99 o
   9   6   4      106.65      104.44      4.20 o
  10   6   4       14.79       10.70      3.84 o
 -11   7   4        0.81       -2.90      2.90 o
 -10   7   4       46.62       51.05      3.15 o
  -9   7   4        0.10       -0.37      2.17 o
  -8   7   4        1.94        4.14      1.77 o
  -7   7   4       31.35       27.43      2.06 o
  -6   7   4     1296.61     1310.62     16.47 o
  -5   7   4       95.11       80.82      1.91 o
  -4   7   4        0.55        0.49      0.88 o
  -3   7   4      522.13      509.96      6.71 o
  -2   7   4       13.24       18.92      0.80 o
  -1   7   4      752.19      786.53      9.37 o
   0   7   4     3103.64     3282.25     39.55 o
   1   7   4      537.38      438.02      6.81 o
   2   7   4        4.55        0.41      0.80 o
   3   7   4      557.27      535.54      7.14 o
   4   7   4        2.87        6.91      1.12 o
   5   7   4      104.68      111.24      2.46 o
   6   7   4       61.44       47.43      2.08 o
   7   7   4       11.34       11.22      1.73 o
   8   7   4       26.97       27.85      2.60 o
   9   7   4        0.72       -2.31      2.77 o
  10   7   4       10.27        2.56      3.84 o
 -11   8   4      127.78      134.92      4.78 o
 -10   8   4       26.74       29.28      3.59 o
  -9   8   4        2.83        1.03      2.27 o
  -8   8   4        0.57       -1.73      1.73 o
  -7   8   4      330.72      323.69      5.57 o
  -6   8   4      168.13      143.06      3.68 o
  -5   8   4       16.86       13.88      1.22 o
  -4   8   4      140.96      122.99      2.43 o
  -3   8   4        5.21        1.79      0.84 o
  -2   8   4      310.17      316.82      4.44 o
  -1   8   4     1218.18     1267.84     15.68 o
   0   8   4      691.76      695.60      9.51 o
   1   8   4     1127.54     1102.85     13.76 o
   2   8   4       53.68       60.06      1.56 o
   3   8   4       89.19       77.85      2.17 o
   4   8   4     1433.04     1365.05     17.07 o
   5   8   4       61.58       55.55      2.38 o
   6   8   4        9.31        6.28      1.64 o
   7   8   4       32.22       33.62      2.35 o
   8   8   4       36.32       39.04      2.81 o
   9   8   4        1.49        2.50      2.94 o
  10   8   4       35.96       33.64      4.71 o
 -11   9   4        6.81        6.31      3.86 o
 -10   9   4       41.45       46.20      3.32 o
  -9   9   4        1.71       -0.25      2.28 o
  -8   9   4        0.22       -1.83      1.83 o
  -7   9   4        0.23        2.54      1.71 o
  -6   9   4        1.13        0.67      1.28 o
  -5   9   4        9.17        6.92      1.22 o
  -4   9   4       12.25        9.81      1.10 o
  -3   9   4      599.99      538.18      7.16 o
  -2   9   4      884.49      862.00     10.95 o
  -1   9   4       33.83       32.88      1.20 o
   0   9   4      202.27      244.24      3.63 o
   1   9   4       32.60       32.25      1.22 o
   2   9   4     1654.63     1627.14     20.06 o
   3   9   4        7.83        2.01      1.30 o
   4   9   4        0.16        0.63      1.20 o
   5   9   4       97.47      115.01      2.63 o
   6   9   4      892.69      838.14     15.54 o
   7   9   4        3.50        4.45      1.86 o
   8   9   4       17.59       16.91      2.52 o
   9   9   4        0.38       -3.03      3.03 o
  10   9   4       43.79       35.84      7.87 o
 -10  10   4        0.55       -2.47      3.00 o
  -9  10   4       38.56       44.04      3.17 o
  -8  10   4      257.08      269.11      5.34 o
  -7  10   4       32.86       31.42      2.14 o
  -6  10   4        1.27       -1.37      1.37 o
  -5  10   4       47.86       44.24      1.74 o
  -4  10   4        4.74        3.72      1.11 o
  -3  10   4      190.12      186.30      3.15 o
  -2  10   4      226.63      216.54      3.42 o
  -1  10   4       73.72       78.27      2.01 o
   0  10   4       87.82       97.01      1.79 o
   1  10   4      370.44      433.27      6.34 o
   2  10   4      142.22      148.27      3.14 o
   3  10   4       65.94       64.61      1.84 o
   4  10   4      107.24      117.83      2.88 o
   5  10   4      146.39      140.84      3.37 o
   6  10   4       25.78       39.02      2.20 o
   7  10   4      107.96      110.44      3.60 o
   8  10   4       32.21       45.31      2.94 o
   9  10   4       17.22       11.08      3.38 o
 -10  11   4       54.80       55.74      4.61 o
  -9  11   4      103.98      123.91      4.48 o
  -8  11   4        2.14        1.42      2.09 o
  -7  11   4        8.91       10.06      1.98 o
  -6  11   4      309.13      327.59      5.21 o
  -5  11   4       82.29       69.90      2.71 o
  -4  11   4       10.57        9.17      1.26 o
  -3  11   4        0.88        2.30      1.04 o
  -2  11   4       45.88       37.80      1.57 o
  -1  11   4       24.25       26.20      1.41 o
   0  11   4       19.25       22.84      1.44 o
   1  11   4       34.08       34.41      2.14 o
   2  11   4     1194.91     1188.93     16.09 o
   3  11   4        2.37        2.00      1.22 o
   4  11   4      110.30       85.95      2.27 o
   5  11   4       10.73        3.10      1.59 o
   6  11   4       63.02       65.07      2.61 o
   7  11   4        5.98        4.20      2.14 o
   8  11   4        3.79        6.01      2.62 o
   9  11   4       14.91       12.34      3.51 o
 -10  12   4        0.60       -0.99      3.73 o
  -9  12   4        5.25        8.65      3.31 o
  -8  12   4      403.28      395.07     11.21 o
  -7  12   4      136.89      132.85      3.92 o
  -6  12   4       52.18       51.97      2.63 o
  -5  12   4       40.15       34.45      2.74 o
  -4  12   4      180.47      198.70      3.91 o
  -3  12   4      957.49      942.19     13.07 o
  -2  12   4       88.54       88.77      2.42 o
  -1  12   4        2.30        4.88      1.36 o
   0  12   4       15.64       18.30      1.45 o
   1  12   4      254.56      246.57      4.47 o
   2  12   4      104.66      113.96      2.53 o
   3  12   4       14.55       19.72      1.46 o
   4  12   4      141.94      129.10      3.51 o
   5  12   4      105.29      107.70      3.00 o
   6  12   4       16.62       14.74      2.09 o
   7  12   4       22.04       25.11      2.53 o
   8  12   4       24.76       29.37      3.04 o
   9  12   4       24.01       33.15      3.90 o
  -9  13   4        0.83       -0.20      3.59 o
  -8  13   4        0.05        1.50      2.76 o
  -7  13   4       47.35       42.65      3.08 o
  -6  13   4      184.00      183.60      6.09 o
  -5  13   4      288.70      272.63      5.66 o
  -4  13   4      696.11      663.37      9.73 o
  -3  13   4        0.14        1.81      1.45 o
  -2  13   4       64.97       71.41      2.25 o
  -1  13   4       59.51       66.34      2.71 o
   0  13   4      439.32      422.55      7.53 o
   1  13   4      207.86      219.44      4.12 o
   2  13   4        0.61        1.39      1.45 o
   3  13   4       82.46       85.33      3.63 o
   4  13   4        0.15       -0.71      1.63 o
   5  13   4       37.47       37.10      2.22 o
   6  13   4      136.21      142.67      4.32 o
   7  13   4       10.46        8.91      2.62 o
   8  13   4       21.44       27.07      3.55 o
  -9  14   4      138.58      153.05      7.66 o
  -8  14   4        8.02        9.20      3.09 o
  -7  14   4       20.13       22.94      2.93 o
  -6  14   4       84.13       95.53      4.98 o
  -5  14   4      238.72      239.76      5.46 o
  -4  14   4      315.59      281.68      5.57 o
  -3  14   4      176.04      185.32      4.72 o
  -2  14   4      129.16      125.79      3.58 o
  -1  14   4      103.60      106.08      2.97 o
   0  14   4       66.61       62.83      3.20 o
   1  14   4       26.66       31.59      1.83 o
   2  14   4        0.80        2.89      1.54 o
   3  14   4        8.85        7.15      1.71 o
   4  14   4        7.68        3.14      1.83 o
   5  14   4       22.03       19.95      2.45 o
   6  14   4       31.15       28.89      2.78 o
   7  14   4        0.04        1.24      3.47 o
   8  14   4        2.04        7.36      3.99 o
  -8  15   4        2.34        2.29      3.25 o
  -7  15   4        0.22       -1.78      2.95 o
  -6  15   4      128.29      130.79      4.88 o
  -5  15   4       93.98      113.49      4.27 o
  -4  15   4       11.45        8.19      2.05 o
  -3  15   4       15.99       17.20      2.05 o
  -2  15   4        5.44        5.38      1.82 o
  -1  15   4      165.15      168.77      7.68 o
   0  15   4       13.99       15.80      1.73 o
   1  15   4        0.08        0.73      1.57 o
   2  15   4        0.01        0.92      1.65 o
   3  15   4       19.35       24.57      2.07 o
   4  15   4        5.64        8.67      2.24 o
   5  15   4      188.27      202.12      5.79 o
   6  15   4        4.10        2.12      2.86 o
   7  15   4       29.38       31.08      4.74 o
  -8  16   4       44.05       54.78      6.75 o
  -7  16   4        7.26        6.88      3.53 o
  -6  16   4        4.17        7.02      3.33 o
  -5  16   4      174.29      176.51      5.31 o
  -4  16   4        5.80        8.24      2.52 o
  -3  16   4       54.62       57.15      3.15 o
  -2  16   4       81.92       83.11      3.43 o
  -1  16   4       35.40       35.82      3.23 o
   0  16   4       58.51       50.42      2.94 o
   1  16   4      367.41      346.39      6.68 o
   2  16   4       94.96       99.82      4.18 o
   3  16   4        6.73        6.34      2.23 o
   4  16   4        0.65       -0.65      2.28 o
   5  16   4      170.63      191.90      6.50 o
   6  16   4       26.37       18.56      3.35 o
  -7  17   4       35.32       39.14      4.70 o
  -6  17   4       10.41       21.29      4.51 o
  -5  17   4       88.81       95.82      4.06 o
  -4  17   4       14.61       11.45      2.72 o
  -3  17   4       66.48       65.63      4.10 o
  -2  17   4       31.85       33.34      2.86 o
  -1  17   4       60.80       60.52      3.64 o
   0  17   4        1.17        2.10      2.36 o
   1  17   4       90.32       99.12      3.90 o
   2  17   4        0.02        0.04      2.42 o
   3  17   4       17.52       16.72      2.73 o
   4  17   4       11.55        9.95      2.65 o
   5  17   4        7.33        6.30      3.14 o
   6  17   4       12.44       15.85      3.66 o
  -6  18   4        3.56        7.60      3.76 o
  -5  18   4        1.16        0.40      3.42 o
  -4  18   4       43.80       44.03      3.45 o
  -3  18   4        2.93       -0.30      2.58 o
  -2  18   4       37.90       38.55      3.08 o
  -1  18   4       13.22       12.55      2.77 o
   0  18   4       64.55       66.49      3.63 o
   1  18   4      165.15      171.52      7.11 o
   2  18   4        3.87        2.29      2.69 o
   3  18   4        0.04       -0.09      2.85 o
   4  18   4       49.02       54.02      3.56 o
   5  18   4       11.75       12.64      3.84 o
  -5  19   4       15.07       21.26      4.00 o
  -4  19   4        0.03       -0.01      3.09 o
  -3  19   4       15.70       20.88      3.37 o
  -2  19   4        2.92        4.00      2.94 o
  -1  19   4        9.45        7.88      3.08 o
   0  19   4        0.70        0.25      2.88 o
   1  19   4        1.25       -1.18      2.83 o
   2  19   4       74.34       89.00      4.61 o
   3  19   4      137.95      154.94      5.24 o
   4  19   4        0.60       -0.25      3.80 o
  -3  20   4       10.88        7.35      3.35 o
  -2  20   4      155.39      143.60      5.20 o
  -1  20   4       20.09       17.31      4.02 o
   0  20   4       28.68       26.27      4.06 o
   1  20   4        3.23        0.44      3.04 o
   2  20   4      143.34      140.76      5.22 o
 -11   0   5        1.30       -0.95      3.77 o
  -9   0   5       47.42       55.95      3.87 o
  -7   0   5      296.57      275.79      7.38 o
  -5   0   5      419.44      409.47      7.84 o
  -3   0   5     2570.26     2331.55     39.86 o
  -1   0   5        0.07        1.07      0.78 o
   1   0   5     1233.20     1320.07     22.92 o
   3   0   5     1133.98     1200.12     24.47 o
   5   0   5       43.81       41.02      2.68 o
   7   0   5       25.95       32.25      3.16 o
   9   0   5      132.50      133.06      7.82 o
 -12   1   5       14.83       16.86      3.33 o
 -11   1   5       16.10       14.50      2.79 o
 -10   1   5       21.40       14.09      2.48 o
  -9   1   5       31.01       26.45      2.56 o
  -8   1   5       52.98       60.42      2.53 o
  -7   1   5      299.18      306.26      6.18 o
  -6   1   5      481.68      444.36      6.61 o
  -5   1   5      346.53      327.67      5.61 o
  -4   1   5      303.02      347.74      5.03 o
  -3   1   5       42.50       32.81      1.25 o
  -2   1   5      159.35      189.11      2.78 o
  -1   1   5       65.06       45.06      1.15 o
   0   1   5      397.51      371.34      4.90 o
   1   1   5      324.53      382.19      5.47 o
   2   1   5       23.67       29.33      1.22 o
   3   1   5      735.48      746.82     10.24 o
   4   1   5       95.05      104.28      2.06 o
   5   1   5        0.23        0.71      0.97 o
   6   1   5     1663.91     1628.21     21.76 o
   7   1   5       62.75       72.55      3.55 o
   8   1   5      281.55      265.01      6.70 o
   9   1   5        7.17        1.24      2.70 o
  10   1   5        0.10        0.39      3.89 o
 -12   2   5       28.40       30.54      3.48 o
 -11   2   5       24.92       33.36      3.05 o
 -10   2   5      102.49      103.37      3.63 o
  -9   2   5       39.76       33.14      2.35 o
  -8   2   5     1145.36     1092.13     16.63 o
  -7   2   5      764.33      727.76     10.98 o
  -6   2   5       11.82       17.29      1.24 o
  -5   2   5       60.45       57.22      1.46 o
  -4   2   5      385.01      398.74      5.35 o
  -3   2   5     1261.36     1241.13     15.27 o
  -2   2   5     1549.49     1559.38     18.01 o
  -1   2   5      340.57      336.93      4.24 o
   0   2   5        0.51        3.51      0.69 o
   1   2   5      411.13      376.76      4.70 o
   2   2   5      686.57      633.68      8.73 o
   3   2   5        4.77        4.42      0.91 o
   4   2   5        1.31       -0.60      0.93 o
   5   2   5      523.07      508.05      7.45 o
   6   2   5      638.79      659.25     10.15 o
   7   2   5      226.65      216.52      4.75 o
   8   2   5       69.21       78.26      3.02 o
   9   2   5       49.90       53.35      4.54 o
  10   2   5       75.19       83.41      5.13 o
 -11   3   5        8.35        9.99      2.79 o
 -10   3   5      264.33      256.03      6.32 o
  -9   3   5       12.94       11.49      2.68 o
  -8   3   5       23.03       31.69      3.51 o
  -7   3   5     1101.98     1063.78     14.66 o
  -6   3   5      477.84      473.47      7.02 o
  -5   3   5      187.90      184.69      2.98 o
  -4   3   5     1211.03     1234.73     15.26 o
  -3   3   5      724.22      743.52      9.98 o
  -2   3   5       36.39       36.62      1.52 o
  -1   3   5      445.03      450.94      5.84 o
   0   3   5      463.08      574.20      7.32 o
   1   3   5      521.56      568.94      7.31 o
   2   3   5        5.91        3.28      0.92 o
   3   3   5      292.20      262.84      4.22 o
   4   3   5      279.19      315.91      5.57 o
   5   3   5       17.57       17.21      1.38 o
   6   3   5       42.72       46.44      1.91 o
   7   3   5       17.27       18.57      1.99 o
   8   3   5        0.07       -2.08      2.08 o
   9   3   5        6.64        1.31      2.78 o
  10   3   5       16.64       17.39      4.10 o
 -11   4   5       23.89       22.29      3.46 o
 -10   4   5        9.14        8.63      2.45 o
  -9   4   5       24.92       23.23      2.27 o
  -8   4   5       93.27       97.78      3.11 o
  -7   4   5      321.86      332.94      5.53 o
  -6   4   5       20.19       22.38      1.59 o
  -5   4   5      130.09      131.60      3.15 o
  -4   4   5      527.26      466.47      7.20 o
  -3   4   5     1011.03     1142.18     13.39 o
  -2   4   5     1099.49     1262.62     16.48 o
  -1   4   5     5919.28     6050.39     76.80 o
   0   4   5     2162.51     2224.13     25.55 o
   1   4   5     1559.66     1702.85     20.75 o
   2   4   5       27.21       34.86      1.57 o
   3   4   5       10.14       17.16      2.17 o
   4   4   5     2481.35     2433.93     31.75 o
   5   4   5       89.11       86.40      2.28 o
   6   4   5       72.98       69.52      2.22 o
   7   4   5      179.77      166.48      6.48 o
   8   4   5       23.69       28.42      2.49 o
   9   4   5        4.99        4.44      3.06 o
  10   4   5       16.44        5.48      4.30 o
 -11   5   5        0.77       -0.35      2.72 o
 -10   5   5       19.76       16.13      2.58 o
  -9   5   5       51.54       43.55      3.66 o
  -8   5   5       32.81       23.68      2.16 o
  -7   5   5      481.74      495.63      9.92 o
  -6   5   5      129.23      137.12      2.98 o
  -5   5   5      107.75      107.17      2.21 o
  -4   5   5        0.13       -0.57      0.79 o
  -3   5   5      577.24      629.06      7.65 o
  -2   5   5      312.57      300.77      4.49 o
  -1   5   5     6290.82     6415.88     81.44 o
   0   5   5      122.27      169.13      2.48 o
   1   5   5      127.74      112.44      2.08 o
   2   5   5     1234.94     1178.25     14.62 o
   3   5   5      409.48      405.83      5.85 o
   4   5   5      177.51      173.24      3.40 o
   5   5   5      228.77      202.15      3.82 o
   6   5   5      489.95      468.32      7.22 o
   7   5   5        0.06       -1.65      1.65 o
   8   5   5       57.50       57.39      3.01 o
   9   5   5        1.01        0.87      2.89 o
  10   5   5      148.29      177.88      6.79 o
 -11   6   5        3.48        1.59      2.88 o
 -10   6   5       10.41        7.90      2.48 o
  -9   6   5       18.60       23.68      2.77 o
  -8   6   5      181.37      177.31      4.37 o
  -7   6   5       11.26       11.36      1.67 o
  -6   6   5        0.46        0.35      1.02 o
  -5   6   5      164.29      147.86      2.72 o
  -4   6   5      507.57      510.43      6.79 o
  -3   6   5       53.45       69.66      1.53 o
  -2   6   5      856.28      886.60     11.85 o
  -1   6   5     5293.05     5357.35     68.14 o
   0   6   5        7.40        5.37      1.00 o
   1   6   5      501.53      488.80      6.46 o
   2   6   5      110.54      125.59      2.90 o
   3   6   5       81.17       89.32      2.31 o
   4   6   5      806.38      780.14     10.16 o
   5   6   5       66.91       59.67      2.08 o
   6   6   5       12.27       13.03      1.65 o
   7   6   5       13.92       10.76      1.77 o
   8   6   5        9.13       15.02      2.40 o
   9   6   5        8.94       13.28      3.66 o
  10   6   5        5.44        1.59      3.96 o
 -11   7   5       78.51       68.84      4.19 o
 -10   7   5       65.44       62.29      3.39 o
  -9   7   5       81.87       81.68      3.38 o
  -8   7   5       15.87       18.85      2.27 o
  -7   7   5       60.45       51.95      3.20 o
  -6   7   5      713.97      723.73      9.56 o
  -5   7   5       45.35       35.49      1.44 o
  -4   7   5       74.57       87.75      2.02 o
  -3   7   5        4.20       10.63      0.77 o
  -2   7   5       45.21       40.36      1.90 o
  -1   7   5      808.72      895.63     11.99 o
   0   7   5     1373.34     1404.97     18.40 o
   1   7   5       18.87       31.03      1.25 o
   2   7   5      338.02      329.53      4.74 o
   3   7   5       16.16        7.85      1.33 o
   4   7   5      230.75      215.60      3.60 o
   5   7   5      142.19      125.40      3.32 o
   6   7   5      530.52      524.12      8.01 o
   7   7   5       70.96       70.54      2.60 o
   8   7   5       22.02       30.15      2.91 o
   9   7   5       52.26       54.69      3.76 o
  10   7   5        6.12        2.11      4.10 o
 -11   8   5        2.63        3.94      3.34 o
 -10   8   5       14.34       16.71      4.18 o
  -9   8   5       60.51       65.64      3.33 o
  -8   8   5       26.91       27.27      2.50 o
  -7   8   5        9.09        6.94      1.79 o
  -6   8   5       16.73       17.58      1.44 o
  -5   8   5      526.49      524.92      7.17 o
  -4   8   5      253.44      239.13      3.77 o
  -3   8   5      396.70      354.62      4.68 o
  -2   8   5        2.84        1.80      0.91 o
  -1   8   5      677.18      646.16      7.90 o
   0   8   5     1430.85     1407.83     17.37 o
   1   8   5       48.71       56.50      1.64 o
   2   8   5       43.72       40.58      1.82 o
   3   8   5      168.16      171.44      3.29 o
   4   8   5      446.92      441.33      6.34 o
   5   8   5      267.81      258.34      4.69 o
   6   8   5      329.74      313.01      5.55 o
   7   8   5       33.68       34.68      2.83 o
   8   8   5      240.63      251.99      6.48 o
   9   8   5        4.69       -0.01      3.13 o
 -10   9   5        5.86        3.93      2.92 o
  -9   9   5       22.17       20.34      2.78 o
  -8   9   5       28.44       27.67      2.27 o
  -7   9   5      576.22      544.06      8.39 o
  -6   9   5       42.09       36.15      1.69 o
  -5   9   5      191.89      197.05      3.48 o
  -4   9   5       23.92       25.25      1.32 o
  -3   9   5      353.72      340.57      4.88 o
  -2   9   5        6.74        7.12      0.81 o
  -1   9   5      151.82      167.18      2.79 o
   0   9   5      332.11      309.84      4.50 o
   1   9   5      482.67      510.83      6.87 o
   2   9   5      205.79      214.92      4.85 o
   3   9   5      735.48      721.00      9.49 o
   4   9   5      158.09      152.28      3.44 o
   5   9   5        4.64        7.42      1.66 o
   6   9   5      153.89      147.31      3.58 o
   7   9   5       14.51       16.79      2.12 o
   8   9   5        9.28       12.90      3.09 o
   9   9   5        0.43       -3.18      3.18 o
 -10  10   5        5.87        2.81      3.18 o
  -9  10   5       58.82       65.58      3.76 o
  -8  10   5      434.94      436.05      9.15 o
  -7  10   5       60.80       62.68      2.54 o
  -6  10   5       33.06       31.60      1.96 o
  -5  10   5      290.67      284.98      4.52 o
  -4  10   5      217.05      222.97      3.70 o
  -3  10   5      875.66      882.04     11.36 o
  -2  10   5        8.77        7.72      0.98 o
  -1  10   5      119.72      112.73      2.27 o
   0  10   5      986.78      939.69     12.83 o
   1  10   5       38.94       33.86      1.60 o
   2  10   5       79.27       76.60      1.97 o
   3  10   5      105.05      103.40      2.42 o
   4  10   5      644.13      571.20      8.18 o
   5  10   5      138.52      128.02      3.75 o
   6  10   5        0.35       -1.76      1.76 o
   7  10   5       16.26       15.90      2.21 o
   8  10   5        4.61        3.37      2.92 o
   9  10   5        3.26        1.09      3.23 o
 -10  11   5       10.63       14.54      3.94 o
  -9  11   5       53.25       55.44      4.05 o
  -8  11   5      282.26      313.73      7.02 o
  -7  11   5       31.49       32.02      2.37 o
  -6  11   5      159.24      162.30      4.07 o
  -5  11   5      239.25      247.95      4.86 o
  -4  11   5       15.99       18.84      1.88 o
  -3  11   5        1.28        1.66      1.27 o
  -2  11   5       11.70       11.73      1.08 o
  -1  11   5      683.24      645.51      9.25 o
   0  11   5      494.77      473.39      6.96 o
   1  11   5        6.39        2.69      1.17 o
   2  11   5       29.59       37.94      2.77 o
   3  11   5      208.63      210.52      5.19 o
   4  11   5      178.28      145.37      3.12 o
   5  11   5        6.17        6.36      2.17 o
   6  11   5        7.72       12.14      2.11 o
   7  11   5       14.82       15.99      2.54 o
   8  11   5       16.07       17.56      4.63 o
  -9  12   5      125.69      144.21      7.83 o
  -8  12   5      222.68      218.17      5.96 o
  -7  12   5        3.27        1.95      2.51 o
  -6  12   5       13.42       17.45      2.99 o
  -5  12   5        0.31       -1.43      1.67 o
  -4  12   5       67.31       62.43      3.62 o
  -3  12   5       11.08       11.62      1.79 o
  -2  12   5       65.10       56.82      1.98 o
  -1  12   5      197.62      195.39      3.81 o
   0  12   5      169.44      150.90      4.10 o
   1  12   5      388.03      353.38      7.07 o
   2  12   5       95.70       99.83      2.70 o
   3  12   5       27.07       26.19      1.84 o
   4  12   5        6.66       11.40      1.56 o
   5  12   5       33.19       26.71      2.59 o
   6  12   5       49.40       49.29      2.79 o
   7  12   5       13.30        9.83      2.36 o
   8  12   5       68.68       84.43      5.01 o
  -9  13   5        1.69        0.46      3.54 o
  -8  13   5       57.58       53.68      3.57 o
  -7  13   5       64.64       61.43      3.45 o
  -6  13   5       48.02       47.62      3.09 o
  -5  13   5      140.93      135.08      3.71 o
  -4  13   5        0.43        2.46      1.76 o
  -3  13   5      286.07      259.45      5.16 o
  -2  13   5      333.98      337.63      7.33 o
  -1  13   5       41.70       38.77      1.87 o
   0  13   5       85.30       83.75      3.89 o
   1  13   5      193.15      183.55      3.78 o
   2  13   5       90.77       82.73      2.65 o
   3  13   5        0.81        0.10      1.59 o
   4  13   5       78.93       78.06      2.76 o
   5  13   5       52.49       57.00      3.49 o
   6  13   5      210.62      202.87      5.60 o
   7  13   5        8.00        7.96      3.15 o
   8  13   5        0.05        5.28      3.48 o
  -9  14   5       17.45       28.46      7.77 o
  -8  14   5       35.33       45.14      3.71 o
  -7  14   5       41.04       44.83      3.46 o
  -6  14   5        9.69       13.25      2.62 o
  -5  14   5        9.03       10.44      2.53 o
  -4  14   5       19.21       27.21      2.43 o
  -3  14   5        1.90        2.65      1.78 o
  -2  14   5        1.81        2.91      1.74 o
  -1  14   5       55.66       51.39      2.37 o
   0  14   5        2.19        0.15      1.68 o
   1  14   5       51.44       48.83      2.16 o
   2  14   5        1.81        1.72      1.63 o
   3  14   5        3.60        1.29      1.72 o
   4  14   5       11.22        6.71      1.98 o
   5  14   5      247.31      256.04      5.72 o
   6  14   5       71.51       77.07      3.81 o
   7  14   5        4.65        4.65      2.84 o
  -8  15   5        7.72        2.21      3.34 o
  -7  15   5       19.88       19.71      3.21 o
  -6  15   5      108.36      121.16      4.43 o
  -5  15   5        1.59        2.07      2.28 o
  -4  15   5      136.50      129.46      3.77 o
  -3  15   5       11.50        9.80      2.05 o
  -2  15   5        2.01        4.02      1.92 o
  -1  15   5       23.19       25.64      2.90 o
   0  15   5        4.41        3.01      1.75 o
   1  15   5       28.20       28.42      2.14 o
   2  15   5       53.57       65.50      2.62 o
   3  15   5       23.12       24.04      2.14 o
   4  15   5        8.15       10.09      2.29 o
   5  15   5      185.93      196.30      5.22 o
   6  15   5       13.38       11.49      3.22 o
   7  15   5       18.02       20.81      4.67 o
  -7  16   5       14.29       11.89      3.84 o
  -6  16   5       28.81       32.83      3.87 o
  -5  16   5        3.21        4.41      2.69 o
  -4  16   5       74.99       78.52      3.63 o
  -3  16   5        0.40        1.39      2.38 o
  -2  16   5        3.12        0.93      2.30 o
  -1  16   5        4.70        6.32      2.40 o
   0  16   5       77.23       74.01      5.53 o
   1  16   5        2.99        0.87      2.40 o
   2  16   5        0.12       -2.04      2.46 o
   3  16   5        7.07        7.07      2.50 o
   4  16   5       34.46       35.29      3.64 o
   5  16   5        1.68        4.24      3.06 o
   6  16   5        1.52        6.29      3.43 o
  -7  17   5        5.34        2.48      3.77 o
  -6  17   5      151.29      184.70      9.38 o
  -5  17   5       14.10       14.84      3.02 o
  -4  17   5       19.65       15.68      2.91 o
  -3  17   5        8.41        8.01      2.69 o
  -2  17   5       33.49       36.21      3.05 o
  -1  17   5       13.26       14.69      2.72 o
   0  17   5      111.46      115.57      4.16 o
   1  17   5      133.55      130.39      7.18 o
   2  17   5       66.81       72.67      3.66 o
   3  17   5        0.71       -2.02      2.67 o
   4  17   5        4.21        3.71      3.33 o
   5  17   5       58.57       51.68      4.47 o
  -6  18   5        0.80        1.01      3.91 o
  -5  18   5       91.82       96.96      5.59 o
  -4  18   5       15.28       14.63      3.29 o
  -3  18   5        2.19       -0.42      2.87 o
  -2  18   5       59.68       65.03      3.69 o
  -1  18   5      139.76      127.69      8.51 o
   0  18   5       16.24       14.48      3.33 o
   1  18   5        1.38        1.32      3.17 o
   2  18   5        4.99        7.16      3.05 o
   3  18   5       92.91       94.01      4.23 o
   4  18   5       40.31       39.28      4.43 o
  -4  19   5        0.00       -3.22      3.22 o
  -3  19   5        6.16        9.04      3.22 o
  -2  19   5       18.92       19.66      3.35 o
  -1  19   5       88.98       89.93      4.23 o
   0  19   5        0.82       -2.43      2.90 o
   1  19   5      105.79       93.79      6.40 o
   2  19   5       55.51       71.94      4.09 o
   3  19   5        0.71        4.83      3.99 o
  -3  20   5       44.79       50.84      4.71 o
  -2  20   5       99.20      101.63      4.69 o
  -1  20   5        1.39        2.03      3.40 o
   0  20   5        1.47        4.57      3.30 o
   1  20   5       37.24       44.09      4.41 o
 -10   0   6       36.10       35.30      6.72 o
  -8   0   6      598.68      581.00     13.62 o
  -6   0   6       91.83       86.43      4.75 o
  -4   0   6      655.27      660.94     12.05 o
  -2   0   6        2.61        8.84      1.04 o
   0   0   6       29.61       24.10      1.37 o
   2   0   6     1979.71     1899.04     39.37 o
   4   0   6        0.69        0.52      1.80 o
   6   0   6      199.14      211.63      6.70 o
   8   0   6       14.90       12.44      3.90 o
  10   0   6        7.91       -0.05      9.08 o
 -11   1   6       23.90       27.10      3.08 o
 -10   1   6       95.42       92.59      3.65 o
  -9   1   6      131.74      123.65      3.67 o
  -8   1   6        7.73        7.68      1.85 o
  -7   1   6      100.71      104.19      2.98 o
  -6   1   6      318.22      309.11      5.38 o
  -5   1   6        0.20        0.91      0.82 o
  -4   1   6     1061.63     1050.42     13.09 o
  -3   1   6       90.75       65.16      1.52 o
  -2   1   6       42.52       40.86      1.15 o
  -1   1   6      130.41      117.40      2.05 o
   0   1   6        2.52        0.49      0.72 o
   1   1   6      579.54      619.39      7.99 o
   2   1   6      460.34      498.45      6.55 o
   3   1   6        1.43        2.95      0.81 o
   4   1   6        6.54        8.34      1.47 o
   5   1   6       43.61       42.59      2.23 o
   6   1   6     1104.42     1046.17     15.77 o
   7   1   6       66.55       57.16      3.30 o
   8   1   6        5.85        3.79      2.26 o
   9   1   6        8.69        7.39      3.08 o
  10   1   6       66.37       83.45      5.96 o
 -11   2   6        0.70        0.20      2.66 o
 -10   2   6        0.76        0.57      2.50 o
  -9   2   6       66.23       57.54      2.81 o
  -8   2   6      626.92      599.51      9.92 o
  -7   2   6       40.68       46.31      1.99 o
  -6   2   6        0.27        0.60      0.98 o
  -5   2   6       18.74       14.91      0.98 o
  -4   2   6      523.52      517.31      6.81 o
  -3   2   6      623.79      684.29      8.72 o
  -2   2   6     1160.46     1202.58     14.81 o
  -1   2   6      344.80      399.98      5.32 o
   0   2   6      109.65      110.28      2.05 o
   1   2   6      197.32      236.12      3.51 o
   2   2   6      654.57      669.26     10.06 o
   3   2   6     1102.55     1038.59     14.05 o
   4   2   6      340.60      324.32      5.12 o
   5   2   6      117.37      130.76      2.93 o
   6   2   6      202.60      205.93      4.60 o
   7   2   6       71.09       69.76      3.11 o
   8   2   6       71.25       72.76      3.48 o
   9   2   6       23.84       18.34      3.18 o
  10   2   6       17.20       12.92      4.29 o
 -11   3   6        0.06       -2.02      2.67 o
 -10   3   6        1.37       -1.87      2.32 o
  -9   3   6       14.45        9.76      2.14 o
  -8   3   6       96.58       93.58      3.08 o
  -7   3   6      222.86      227.03      4.83 o
  -6   3   6       70.74       61.17      1.68 o
  -5   3   6       58.10       70.13      1.88 o
  -4   3   6       22.09       26.62      1.19 o
  -3   3   6       31.71       44.25      1.56 o
  -2   3   6       96.35      121.53      1.96 o
  -1   3   6      517.39      570.74      6.98 o
   0   3   6      131.69      101.74      1.99 o
   1   3   6      126.23      120.93      2.81 o
   2   3   6      235.42      274.30      4.75 o
   3   3   6        1.17       -0.52      1.04 o
   4   3   6        3.25        1.86      1.36 o
   5   3   6       41.03       39.59      3.11 o
   6   3   6      123.94      111.67      3.16 o
   7   3   6      121.46      122.61      4.93 o
   8   3   6      107.15      104.37      4.64 o
   9   3   6       29.51       31.96      3.36 o
  10   3   6        0.65       -4.19      4.19 o
 -11   4   6       46.54       44.40      3.77 o
 -10   4   6       16.29       21.54      2.68 o
  -9   4   6       77.41       81.24      3.21 o
  -8   4   6      173.93      157.50      4.17 o
  -7   4   6      688.06      679.89     10.88 o
  -6   4   6        3.63        3.12      1.00 o
  -5   4   6     1113.29     1083.28     13.64 o
  -4   4   6      151.17      142.80      2.54 o
  -3   4   6      999.20      989.84     12.75 o
  -2   4   6      691.49      683.20      9.30 o
  -1   4   6     6606.08     6911.30     87.66 o
   0   4   6        0.51        1.34      0.78 o
   1   4   6      120.80      118.06      2.45 o
   2   4   6      156.96      179.81      3.48 o
   3   4   6      437.51      440.64      6.56 o
   4   4   6      178.36      191.94      3.66 o
   5   4   6      214.12      214.61      6.21 o
   6   4   6      294.66      289.26      5.64 o
   7   4   6        8.37        4.77      2.10 o
   8   4   6        0.30       -2.24      2.24 o
   9   4   6       48.71       48.24      3.60 o
  10   4   6        0.32       -3.75      4.20 o
 -11   5   6        4.29        4.26      2.92 o
 -10   5   6       12.01        6.94      2.55 o
  -9   5   6       86.34       82.87      3.19 o
  -8   5   6      156.27      154.68      4.19 o
  -7   5   6     2180.18     2136.96     36.91 o
  -6   5   6      127.15      123.63      2.59 o
  -5   5   6     1630.72     1724.75     21.28 o
  -4   5   6        6.16        4.07      0.93 o
  -3   5   6      308.82      338.98      5.62 o
  -2   5   6       13.44        7.07      0.96 o
  -1   5   6     4448.49     4462.20     56.87 o
   0   5   6      530.08      588.57      7.23 o
   1   5   6      102.71       98.65      2.57 o
   2   5   6        3.16        2.26      0.95 o
   3   5   6      945.33      932.63     13.83 o
   4   5   6        3.87        4.85      1.37 o
   5   5   6      378.70      376.18      6.73 o
   6   5   6       35.84       28.07      1.85 o
   7   5   6      230.55      220.19      6.66 o
   8   5   6       15.88       14.38      2.54 o
   9   5   6        2.17       -0.41      2.96 o
  10   5   6        1.13       -6.41      6.41 o
 -11   6   6       12.34       10.69      3.25 o
 -10   6   6        0.33       -1.54      2.58 o
  -9   6   6       18.91       25.97      2.60 o
  -8   6   6        6.23        3.09      1.98 o
  -7   6   6      125.54      126.22      3.41 o
  -6   6   6      178.79      166.42      3.13 o
  -5   6   6      181.28      162.50      3.27 o
  -4   6   6       45.36       47.10      1.47 o
  -3   6   6      209.85      175.79      3.15 o
  -2   6   6      545.02      568.52      7.96 o
  -1   6   6       78.35       99.49      2.30 o
   0   6   6      243.27      288.76      3.92 o
   1   6   6        2.93        0.98      0.91 o
   2   6   6        8.17        8.59      1.02 o
   3   6   6      316.84      337.55      4.94 o
   4   6   6      538.71      518.01      7.73 o
   5   6   6      399.14      379.01      6.12 o
   6   6   6        6.99        3.54      1.62 o
   7   6   6        1.86        0.15      2.09 o
   8   6   6        5.64        7.69      2.53 o
   9   6   6       78.25       85.11      5.94 o
 -11   7   6       26.09       36.01      3.89 o
 -10   7   6        1.40       -1.54      2.89 o
  -9   7   6       33.56       38.12      3.49 o
  -8   7   6        0.05       -1.72      1.99 o
  -7   7   6      180.72      180.43      3.93 o
  -6   7   6      794.06      775.58     11.10 o
  -5   7   6        0.94       -0.94      1.09 o
  -4   7   6       37.43       27.94      1.26 o
  -3   7   6     1201.64     1165.45     15.52 o
  -2   7   6      233.10      216.09      3.73 o
  -1   7   6      702.11      727.36     10.00 o
   0   7   6      289.83      321.63      4.32 o
   1   7   6      511.16      521.81      6.99 o
   2   7   6        2.07        0.29      0.99 o
   3   7   6     1188.02     1201.06     16.02 o
   4   7   6       11.40       11.36      2.22 o
   5   7   6       29.44       28.51      2.82 o
   6   7   6       13.80       13.39      1.78 o
   7   7   6        0.30        0.42      2.09 o
   8   7   6       30.94       27.13      2.88 o
   9   7   6       12.48       12.23      3.26 o
 -11   8   6        0.05       -4.29      4.29 o
 -10   8   6        0.02        1.64      2.93 o
  -9   8   6        3.06        1.28      2.58 o
  -8   8   6       39.51       38.12      3.25 o
  -7   8   6        9.28        9.42      1.82 o
  -6   8   6       80.86       73.33      2.38 o
  -5   8   6      218.98      208.37      3.76 o
  -4   8   6      115.19      120.56      2.52 o
  -3   8   6       29.19       30.34      1.47 o
  -2   8   6       14.12       16.66      1.23 o
  -1   8   6      124.43      127.03      2.64 o
   0   8   6      153.51      134.90      2.55 o
   1   8   6     1159.51     1161.85     14.59 o
   2   8   6       44.84       42.91      1.55 o
   3   8   6        0.63        1.26      1.22 o
   4   8   6      417.31      367.38      5.98 o
   5   8   6      367.86      369.72      6.15 o
   6   8   6       14.42       16.48      1.99 o
   7   8   6        9.67        8.15      2.35 o
   8   8   6       60.41       54.61      3.70 o
   9   8   6       13.67       11.28      3.39 o
 -10   9   6        0.05       -2.35      3.02 o
  -9   9   6       82.61       82.97      5.63 o
  -8   9   6      127.60      131.49      4.51 o
  -7   9   6        5.84        7.53      1.91 o
  -6   9   6      180.94      166.12      4.33 o
  -5   9   6       22.21       25.29      1.67 o
  -4   9   6      100.09       93.29      2.45 o
  -3   9   6      148.22      140.72      2.98 o
  -2   9   6      471.31      429.60      6.92 o
  -1   9   6       30.27       33.40      1.47 o
   0   9   6      556.24      522.30      7.04 o
   1   9   6       61.39       62.18      2.07 o
   2   9   6      155.61      149.14      2.94 o
   3   9   6       10.28       11.88      1.39 o
   4   9   6        8.27        5.25      1.58 o
   5   9   6       11.87       10.14      1.96 o
   6   9   6      169.47      175.32      4.99 o
   7   9   6        4.09        0.60      2.29 o
   8   9   6      138.54      156.88      9.30 o
   9   9   6        6.39        3.19      3.53 o
 -10  10   6        0.31        2.39      3.08 o
  -9  10   6        2.05        0.17      2.81 o
  -8  10   6      494.41      495.81      8.77 o
  -7  10   6        2.86        0.85      1.96 o
  -6  10   6       61.68       57.93      2.57 o
  -5  10   6      352.53      290.97      5.24 o
  -4  10   6      437.88      405.24      9.81 o
  -3  10   6      373.94      362.31      5.94 o
  -2  10   6        9.91        4.94      1.18 o
  -1  10   6      798.19      770.13     11.56 o
   0  10   6      828.15      838.48     11.56 o
   1  10   6        0.00       -0.66      1.17 o
   2  10   6       16.66       18.54      2.17 o
   3  10   6       60.05       66.39      2.21 o
   4  10   6       53.55       54.06      2.21 o
   5  10   6        0.15        0.48      1.76 o
   6  10   6       26.75       26.66      2.30 o
   7  10   6       71.78       80.04      5.49 o
   8  10   6       49.79       61.64      5.25 o
 -10  11   6      105.48      119.96      5.74 o
  -9  11   6        3.65        7.26      3.63 o
  -8  11   6      133.81      132.68      4.60 o
  -7  11   6       17.76       19.13      2.32 o
  -6  11   6       43.73       40.89      2.39 o
  -5  11   6      321.60      296.16      5.56 o
  -4  11   6       48.81       62.08      2.20 o
  -3  11   6       95.18       93.85      2.50 o
  -2  11   6       26.00       25.34      1.92 o
  -1  11   6       94.64       91.55      2.36 o
   0  11   6      496.86      502.55      7.62 o
   1  11   6       52.48       50.55      1.84 o
   2  11   6      147.81      146.49      3.03 o
   3  11   6        5.34        4.28      1.51 o
   4  11   6        0.18       -0.21      1.63 o
   5  11   6       34.38       39.30      3.17 o
   6  11   6      144.50      142.07      4.15 o
   7  11   6        2.41        0.16      2.33 o
   8  11   6        6.44       14.45      3.47 o
  -9  12   6        1.59        3.52      3.44 o
  -8  12   6        6.31        9.35      2.83 o
  -7  12   6       19.99       20.72      2.81 o
  -6  12   6       22.27       29.14      2.69 o
  -5  12   6        0.20        2.70      1.86 o
  -4  12   6      339.20      334.89      6.24 o
  -3  12   6       83.06       79.28      2.71 o
  -2  12   6      299.32      312.25      5.98 o
  -1  12   6      239.13      243.77      5.22 o
   0  12   6      139.87      135.07      3.48 o
   1  12   6       46.24       38.03      1.92 o
   2  12   6       26.01       23.61      1.96 o
   3  12   6        2.74        0.63      1.63 o
   4  12   6       27.95       33.26      2.16 o
   5  12   6        4.70        0.08      1.96 o
   6  12   6       91.87       89.89      3.61 o
   7  12   6        2.37        1.02      3.00 o
   8  12   6       24.89       23.55      3.83 o
  -9  13   6       27.92       35.12      4.60 o
  -8  13   6       12.91        7.62      3.07 o
  -7  13   6      240.96      253.60      7.41 o
  -6  13   6      238.72      239.85      6.00 o
  -5  13   6      122.97      125.72      3.63 o
  -4  13   6       69.80       76.68      3.02 o
  -3  13   6       28.63       33.73      2.19 o
  -2  13   6        2.56        2.28      1.71 o
  -1  13   6       29.89       31.53      2.07 o
   0  13   6       21.93       18.40      1.89 o
   1  13   6      405.51      398.92      7.09 o
   2  13   6        1.00        0.70      1.59 o
   3  13   6       27.01       27.21      2.22 o
   4  13   6        0.43       -1.98      2.20 o
   5  13   6      239.25      212.74      5.19 o
   6  13   6       16.14       15.72      2.75 o
   7  13   6       13.93       14.19      2.96 o
  -8  14   6       26.80       37.17      4.16 o
  -7  14   6       43.51       53.44      4.38 o
  -6  14   6       44.96       55.28      3.73 o
  -5  14   6       64.01       76.84      3.13 o
  -4  14   6       14.80       12.79      2.18 o
  -3  14   6        1.65        2.04      1.93 o
  -2  14   6       65.35       59.58      2.60 o
  -1  14   6        1.03        1.91      1.78 o
   0  14   6       20.68       16.82      2.01 o
   1  14   6      142.54      136.15      3.68 o
   2  14   6        3.07        2.14      1.89 o
   3  14   6        0.02       -0.87      2.25 o
   4  14   6        3.27        3.94      2.40 o
   5  14   6       17.70       25.15      2.72 o
   6  14   6        2.75        3.97      2.77 o
   7  14   6        0.01        2.72      3.09 o
  -8  15   6        0.63       -0.62      3.37 o
  -7  15   6       23.43       17.02      3.36 o
  -6  15   6        6.31        6.65      2.90 o
  -5  15   6       38.33       45.30      2.88 o
  -4  15   6        7.34        8.05      2.25 o
  -3  15   6        0.65       -1.51      2.01 o
  -2  15   6        2.11        3.14      2.03 o
  -1  15   6        5.51        8.05      2.02 o
   0  15   6       61.36       63.12      2.75 o
   1  15   6        0.90        2.15      2.03 o
   2  15   6       22.34       23.39      2.34 o
   3  15   6        1.20       -0.10      2.43 o
   4  15   6        0.01       -1.30      2.56 o
   5  15   6       83.34       91.15      4.10 o
   6  15   6        1.12       -0.57      2.96 o
  -7  16   6       17.84       13.06      3.83 o
  -6  16   6        7.22       10.37      3.20 o
  -5  16   6       29.47       36.57      3.00 o
  -4  16   6        0.90        1.22      2.43 o
  -3  16   6       58.16       72.71      3.20 o
  -2  16   6       26.54       28.25      2.53 o
  -1  16   6       12.29       14.89      2.28 o
   0  16   6        4.36        7.17      2.48 o
   1  16   6       16.24       19.54      2.72 o
   2  16   6      247.52      260.26      6.41 o
   3  16   6       64.66       62.56      7.31 o
   4  16   6       15.63       30.46      5.89 o
   5  16   6      102.62      113.79      5.40 o
  -6  17   6       23.19       28.94      5.40 o
  -5  17   6        7.64       12.10      3.75 o
  -4  17   6       42.29       41.72      3.55 o
  -3  17   6       65.22       75.73      4.81 o
  -2  17   6       57.93       66.67      3.61 o
  -1  17   6       65.91       62.79      3.62 o
   0  17   6       17.31       15.11      2.87 o
   1  17   6       78.86       75.24      3.93 o
   2  17   6        5.18        7.00      3.00 o
   3  17   6       22.24       24.06      3.61 o
   4  17   6       71.60       67.12      9.02 o
   5  17   6       37.55       36.29      5.23 o
  -5  18   6        0.23       -0.96      3.69 o
  -4  18   6        0.47       -0.12      3.09 o
  -3  18   6        5.88       11.91      3.19 o
  -2  18   6       49.35       47.36      3.71 o
  -1  18   6        0.30        0.65      2.92 o
   0  18   6      107.73      104.25      4.33 o
   1  18   6       89.68      102.09      5.27 o
   2  18   6       15.23       21.08      3.68 o
   3  18   6        1.97        0.40      3.62 o
  -4  19   6        1.94        4.72      3.51 o
  -3  19   6        8.92       14.34      3.54 o
  -2  19   6      183.76      210.29      7.87 o
  -1  19   6        2.57        4.53      3.23 o
   0  19   6        1.99        0.67      3.17 o
   1  19   6        3.77        9.32      3.39 o
   2  19   6      105.82      118.64      5.60 o
 -11   0   7       35.93       39.40      6.44 o
  -9   0   7       52.79       55.36      5.42 o
  -7   0   7       85.14       99.82      4.19 o
  -5   0   7      175.56      129.26      5.04 o
  -3   0   7      297.98      297.56      5.99 o
  -1   0   7      153.82      193.58      4.29 o
   1   0   7       85.73      120.05      3.36 o
   3   0   7      237.02      256.12      6.87 o
   5   0   7      239.75      230.49     18.52 o
   7   0   7        4.36        1.93      3.16 o
   9   0   7        2.15       -4.07      4.07 o
 -11   1   7        0.01       -0.23      2.76 o
 -10   1   7        0.99       -0.20      2.42 o
  -9   1   7      115.62      111.08      5.93 o
  -8   1   7       25.18       24.54      2.63 o
  -7   1   7       11.84       12.75      1.70 o
  -6   1   7       21.88       22.05      1.27 o
  -5   1   7      254.24      252.82      3.87 o
  -4   1   7       27.83       34.93      1.36 o
  -3   1   7      163.01      164.21      2.99 o
  -2   1   7        0.06        0.04      0.74 o
  -1   1   7      904.18      814.91     10.32 o
   0   1   7       56.62       62.13      1.53 o
   1   1   7      116.83      109.08      2.22 o
   2   1   7      153.33      161.84      2.56 o
   3   1   7       36.65       43.22      1.41 o
   4   1   7        0.18        0.84      1.71 o
   5   1   7      336.02      329.26      8.01 o
   6   1   7      649.29      640.82     10.44 o
   7   1   7       50.34       51.27      3.82 o
   8   1   7       67.77       65.42      3.28 o
   9   1   7       10.04        7.76      3.33 o
 -11   2   7       15.18       16.05      3.02 o
 -10   2   7        5.90        1.53      2.41 o
  -9   2   7        0.73       -1.14      2.10 o
  -8   2   7      128.07      131.15      3.74 o
  -7   2   7       25.68       26.06      2.44 o
  -6   2   7       38.15       42.13      1.63 o
  -5   2   7       14.27       14.86      1.12 o
  -4   2   7     1179.12     1266.33     15.74 o
  -3   2   7      969.69      952.57     11.99 o
  -2   2   7       63.58       61.74      1.54 o
  -1   2   7        8.47       12.43      0.89 o
   0   2   7        8.30       10.00      0.92 o
   1   2   7       38.88       51.78      1.81 o
   2   2   7        2.28        5.46      0.94 o
   3   2   7      169.96      183.01      3.76 o
   4   2   7      268.30      237.83      4.22 o
   5   2   7      177.19      170.73      4.14 o
   6   2   7        0.04       -0.11      1.91 o
   7   2   7        1.13       -1.63      2.20 o
   8   2   7       74.06       71.42      3.37 o
   9   2   7       39.50       40.53      5.00 o
 -11   3   7        9.14        4.14      3.25 o
 -10   3   7       42.75       44.93      3.01 o
  -9   3   7       35.08       35.43      2.60 o
  -8   3   7        0.85        1.32      1.94 o
  -7   3   7      168.20      166.09      3.60 o
  -6   3   7      192.01      185.79      3.27 o
  -5   3   7       60.65       54.63      1.72 o
  -4   3   7        0.03        1.19      0.88 o
  -3   3   7      675.47      679.37      8.89 o
  -2   3   7      183.23      153.85      2.42 o
  -1   3   7      145.40      162.15      2.72 o
   0   3   7      203.66      207.94      5.28 o
   1   3   7      206.67      204.43      3.28 o
   2   3   7      277.07      274.93      4.51 o
   3   3   7      572.22      532.74      7.81 o
   4   3   7       92.98       91.55      2.78 o
   5   3   7      311.73      288.98      5.62 o
   6   3   7      117.87      118.54      3.51 o
   7   3   7        1.90        1.79      2.21 o
   8   3   7        0.00        2.35      2.47 o
   9   3   7        2.90       -2.34      3.26 o
 -11   4   7       42.88       35.61      3.63 o
 -10   4   7        1.68        2.42      2.46 o
  -9   4   7       40.12       42.18      2.72 o
  -8   4   7      236.45      234.29      5.46 o
  -7   4   7      126.12      129.70      4.91 o
  -6   4   7      751.24      761.25     12.88 o
  -5   4   7       10.56        7.96      1.11 o
  -4   4   7      387.43      387.07      5.42 o
  -3   4   7        0.03        1.68      1.00 o
  -2   4   7        0.95        0.76      0.94 o
  -1   4   7      565.98      576.62      8.07 o
   0   4   7        3.37        2.87      0.89 o
   1   4   7      675.10      698.93      9.07 o
   2   4   7      167.41      155.44      2.55 o
   3   4   7       39.85       48.70      1.81 o
   4   4   7      332.02      326.00      5.41 o
   5   4   7      162.03      159.41      3.94 o
   6   4   7       16.43       15.88      2.64 o
   7   4   7        0.48        1.04      2.10 o
   8   4   7       95.45       97.80      3.75 o
   9   4   7        0.92       -2.53      3.17 o
 -11   5   7       27.08       30.05      3.48 o
 -10   5   7        0.83       -2.68      2.68 o
  -9   5   7        0.38        3.91      2.44 o
  -8   5   7        7.09        5.28      2.04 o
  -7   5   7      103.51      108.56      2.92 o
  -6   5   7      418.74      427.53      6.11 o
  -5   5   7       28.49       27.97      2.15 o
  -4   5   7       25.41       34.45      1.76 o
  -3   5   7      142.81      141.74      2.83 o
  -2   5   7     1787.42     1752.69     22.86 o
  -1   5   7       10.25       10.11      1.10 o
   0   5   7       32.54       31.70      1.58 o
   1   5   7       35.22       26.23      1.53 o
   2   5   7      380.61      382.48      5.42 o
   3   5   7       60.13       66.02      2.52 o
   4   5   7       51.71       51.83      2.90 o
   5   5   7       58.23       55.80      2.60 o
   6   5   7      210.28      194.28      6.75 o
   7   5   7       10.74        5.93      2.72 o
   8   5   7        0.09       -0.59      2.59 o
   9   5   7       19.82       22.65      3.66 o
 -11   6   7       35.27       32.71      3.70 o
 -10   6   7       82.90       85.31      4.07 o
  -9   6   7        0.31       -2.25      2.45 o
  -8   6   7      453.49      449.33      8.85 o
  -7   6   7       49.99       51.93      2.25 o
  -6   6   7        2.11        1.59      1.28 o
  -5   6   7        0.87        2.75      1.15 o
  -4   6   7      607.27      591.77      8.43 o
  -3   6   7       98.85       98.29      2.48 o
  -2   6   7      144.96      144.05      2.91 o
  -1   6   7      825.89      803.90     11.00 o
   0   6   7       22.40       22.92      1.03 o
   1   6   7       34.15       30.77      1.83 o
   2   6   7       12.03       13.20      1.20 o
   3   6   7      265.20      273.42      4.73 o
   4   6   7       26.13       22.63      1.97 o
   5   6   7       57.32       69.80      2.83 o
   6   6   7        7.26        3.71      2.08 o
   7   6   7        0.56       -1.34      2.28 o
   8   6   7       37.38       44.42      4.74 o
   9   6   7        1.67       -1.36      3.41 o
 -10   7   7       40.55       45.54      3.61 o
  -9   7   7        8.17        9.76      2.76 o
  -8   7   7       26.94       24.33      2.58 o
  -7   7   7       56.93       55.33      2.49 o
  -6   7   7      438.44      455.04      7.69 o
  -5   7   7      107.49      106.64      2.65 o
  -4   7   7       98.30       97.21      3.05 o
  -3   7   7      106.39       89.97      2.36 o
  -2   7   7      408.44      436.48      7.21 o
  -1   7   7      588.09      544.13      7.80 o
   0   7   7      198.53      212.03      3.20 o
   1   7   7       99.37      103.48      2.32 o
   2   7   7      160.62      159.02      2.99 o
   3   7   7      931.87      884.08     13.41 o
   4   7   7       16.48       10.45      1.61 o
   5   7   7        6.65        5.33      1.74 o
   6   7   7       41.12       45.29      2.60 o
   7   7   7        7.83        3.59      2.37 o
   8   7   7       24.61       22.78      3.08 o
   9   7   7        0.29       -3.54      3.54 o
 -10   8   7        0.03       -2.43      3.05 o
  -9   8   7       25.17       28.74      3.07 o
  -8   8   7       24.03       21.31      2.58 o
  -7   8   7        1.19       -0.68      1.81 o
  -6   8   7        8.34        7.15      2.07 o
  -5   8   7      231.98      233.25      5.34 o
  -4   8   7      627.52      599.34      8.65 o
  -3   8   7      464.31      470.33      7.00 o
  -2   8   7     1114.23     1101.81     14.81 o
  -1   8   7      205.16      186.56      3.49 o
   0   8   7      528.50      514.68      7.02 o
   1   8   7      184.81      162.39      4.18 o
   2   8   7        2.14        1.47      1.20 o
   3   8   7       25.51       20.99      1.88 o
   4   8   7      396.23      367.99      6.06 o
   5   8   7       47.80       47.52      2.25 o
   6   8   7        0.30        0.44      2.12 o
   7   8   7        1.21       -1.69      2.42 o
   8   8   7        1.51        2.08      2.92 o
 -10   9   7       39.47       51.43      3.99 o
  -9   9   7       26.52       31.36      3.15 o
  -8   9   7        0.00        1.37      2.37 o
  -7   9   7      319.70      294.37      5.91 o
  -6   9   7        0.37        2.16      1.84 o
  -5   9   7      213.01      209.44      5.55 o
  -4   9   7       41.34       44.66      1.92 o
  -3   9   7      666.10      614.02      8.83 o
  -2   9   7      488.07      447.81      6.73 o
  -1   9   7       11.35        7.31      1.33 o
   0   9   7       19.02       26.94      1.39 o
   1   9   7      285.96      303.60      4.66 o
   2   9   7        3.28        2.56      1.28 o
   3   9   7        2.06        3.59      1.49 o
   4   9   7        6.38        4.14      1.70 o
   5   9   7      157.18      154.32      4.07 o
   6   9   7      106.14      112.63      5.17 o
   7   9   7       26.50       27.18      2.85 o
   8   9   7       28.84       29.63      3.58 o
 -10  10   7       21.75       27.03      4.10 o
  -9  10   7       11.33        8.36      3.03 o
  -8  10   7        9.39        5.56      2.48 o
  -7  10   7        1.03        0.77      2.03 o
  -6  10   7      147.42      140.03      3.80 o
  -5  10   7      416.24      366.14      6.25 o
  -4  10   7      125.51      119.10      2.97 o
  -3  10   7      149.78      157.33      4.12 o
  -2  10   7       10.74        9.78      1.48 o
  -1  10   7       38.91       41.78      1.81 o
   0  10   7       27.98       34.32      1.71 o
   1  10   7        9.11        8.41      1.31 o
   2  10   7        5.56        5.22      1.39 o
   3  10   7       11.15       10.66      1.68 o
   4  10   7       19.21       10.13      1.77 o
   5  10   7      253.35      265.51      7.72 o
   6  10   7        6.64        5.88      2.19 o
   7  10   7        8.81       12.84      3.20 o
   8  10   7        2.02        2.75      3.51 o
  -9  11   7       57.15       59.75      4.63 o
  -8  11   7       12.03       10.41      2.94 o
  -7  11   7       11.80       11.29      2.60 o
  -6  11   7       19.97       19.37      2.60 o
  -5  11   7        0.04       -1.76      1.76 o
  -4  11   7      114.23      105.84      3.30 o
  -3  11   7       18.71       15.02      1.99 o
  -2  11   7       10.09       10.81      1.73 o
  -1  11   7       39.02       43.88      2.33 o
   0  11   7      223.18      208.21      7.04 o
   1  11   7       65.87       64.74      2.22 o
   2  11   7       31.96       32.25      1.72 o
   3  11   7       25.15       22.42      1.91 o
   4  11   7        2.21        5.32      2.04 o
   5  11   7       10.42        8.11      2.12 o
   6  11   7       44.20       44.22      2.71 o
   7  11   7       37.24       32.66      3.12 o
  -9  12   7        0.91        2.76      3.91 o
  -8  12   7       35.80       32.71      3.36 o
  -7  12   7      127.28      125.20      8.20 o
  -6  12   7        0.03       -0.59      2.35 o
  -5  12   7        1.83       -0.94      1.93 o
  -4  12   7      396.38      364.14      6.65 o
  -3  12   7        2.52        1.52      1.83 o
  -2  12   7       42.29       36.13      2.13 o
  -1  12   7        6.80        6.38      1.74 o
   0  12   7        8.65        6.42      1.92 o
   1  12   7      365.61      374.42      8.92 o
   2  12   7       42.11       41.83      2.30 o
   3  12   7       13.32       16.47      2.13 o
   4  12   7        1.77        1.41      2.06 o
   5  12   7       98.99      101.81      3.72 o
   6  12   7      126.26      124.40      4.87 o
   7  12   7        0.67       -0.68      3.32 o
  -8  13   7        0.02        2.79      3.12 o
  -7  13   7        0.38       -0.41      2.77 o
  -6  13   7       16.13       16.86      2.69 o
  -5  13   7       56.23       54.05      2.79 o
  -4  13   7       14.64       17.97      2.15 o
  -3  13   7        2.22        2.93      1.91 o
  -2  13   7       85.10       88.55      3.01 o
  -1  13   7        2.35        5.62      1.82 o
   0  13   7        0.61        2.13      1.76 o
   1  13   7        2.55        3.79      1.94 o
   2  13   7        0.02       -0.04      2.00 o
   3  13   7        5.10        3.34      2.56 o
   4  13   7        9.28        8.41      2.54 o
   5  13   7       12.02       19.00      3.08 o
   6  13   7       97.50      110.18      4.48 o
   7  13   7       14.55       23.52      4.22 o
  -8  14   7       25.48       28.50      3.77 o
  -7  14   7       23.35       29.54      3.35 o
  -6  14   7        0.54        1.80      2.66 o
  -5  14   7       29.51       27.60      2.53 o
  -4  14   7       16.28       13.50      2.26 o
  -3  14   7       29.84       29.36      2.36 o
  -2  14   7       34.17       39.11      2.46 o
  -1  14   7       25.86       26.69      2.28 o
   0  14   7       50.79       52.21      2.60 o
   1  14   7        3.55        3.47      2.03 o
   2  14   7       21.98       16.49      2.52 o
   3  14   7        9.15        6.77      2.51 o
   4  14   7       37.86       28.79      3.05 o
   5  14   7       61.61       68.17      3.78 o
   6  14   7       14.90       17.63      3.42 o
  -7  15   7        4.25        2.09      3.20 o
  -6  15   7       67.38       80.10      4.01 o
  -5  15   7       23.38       22.71      2.97 o
  -4  15   7       11.92       11.70      2.44 o
  -3  15   7        6.07        2.60      2.20 o
  -2  15   7       36.93       34.64      2.56 o
  -1  15   7       43.15       45.36      2.65 o
   0  15   7        9.22       11.82      2.20 o
   1  15   7       12.76        9.22      2.71 o
   2  15   7       82.44      100.90      3.92 o
   3  15   7       53.10       61.57      3.47 o
   4  15   7       27.20       24.21      3.19 o
   5  15   7       98.69       92.33      4.82 o
  -6  16   7        5.99        8.27      3.34 o
  -5  16   7        3.48        5.93      3.07 o
  -4  16   7       57.45       77.71      3.47 o
  -3  16   7       73.40       80.43      3.40 o
  -2  16   7       37.74       51.27      3.18 o
  -1  16   7        0.04       -1.22      2.20 o
   0  16   7       80.34       94.48      3.44 o
   1  16   7        3.45        1.08      2.32 o
   2  16   7       28.88       37.53      3.82 o
   3  16   7        2.37        3.89      3.32 o
   4  16   7      141.91      161.12     10.57 o
   5  16   7       23.88       20.89      4.42 o
  -6  17   7      120.39      133.33     10.12 o
  -5  17   7        1.86        3.61      3.87 o
  -4  17   7        1.48        1.19      3.10 o
  -3  17   7       11.27       21.81      3.19 o
  -2  17   7       54.40       65.24      3.79 o
  -1  17   7       21.55       14.90      3.05 o
   0  17   7       47.24       55.33      3.73 o
   1  17   7       13.33        9.32      3.10 o
   2  17   7        0.17        2.09      3.52 o
   3  17   7       14.54       18.02      6.62 o
   4  17   7       54.31       47.60      4.69 o
  -4  18   7       40.13       41.59      4.05 o
  -3  18   7        0.02       -3.11      3.15 o
  -2  18   7       34.99       34.56      3.61 o
  -1  18   7       46.37       47.70      3.77 o
   0  18   7        5.17        8.62      3.14 o
   1  18   7        8.45       13.22      3.66 o
   2  18   7       15.70       15.99      4.00 o
  -2  19   7        1.23        4.28      3.56 o
  -1  19   7       17.65       19.63      3.73 o
   0  19   7        9.88       15.53      3.62 o
 -10   0   8        0.03        0.26      3.62 o
  -8   0   8      279.25      280.45      8.09 o
  -6   0   8      308.35      319.39      6.83 o
  -4   0   8      466.85      448.89      8.72 o
  -2   0   8        9.19       14.75      2.35 o
   0   0   8        0.74       -1.27      1.27 o
   2   0   8      154.76      140.87      5.50 o
   4   0   8      185.80      186.54      6.14 o
   6   0   8      622.65      608.96     22.03 o
   8   0   8       25.95       26.04      5.29 o
 -11   1   8        1.65       -0.65      2.92 o
 -10   1   8        6.91        6.67      3.04 o
  -9   1   8       44.94       45.33      2.85 o
  -8   1   8      147.18      147.70      4.45 o
  -7   1   8      525.94      483.58      8.26 o
  -6   1   8        2.28        1.45      1.17 o
  -5   1   8       60.35       63.92      2.21 o
  -4   1   8        1.61       -0.79      0.96 o
  -3   1   8      346.78      330.46      4.74 o
  -2   1   8      281.09      295.29      4.32 o
  -1   1   8      181.47      187.32      3.09 o
   0   1   8      229.76      259.12      3.93 o
   1   1   8      558.26      525.66      7.10 o
   2   1   8       71.37       78.76      2.62 o
   3   1   8       46.55       50.97      1.86 o
   4   1   8      126.20      134.96      4.93 o
   5   1   8      689.67      680.81     12.49 o
   6   1   8       12.17        9.49      2.26 o
   7   1   8       33.34       30.93      3.88 o
   8   1   8        2.07       -1.03      2.72 o
   9   1   8        1.19       -1.53      3.47 o
 -11   2   8       61.28       68.92      6.08 o
 -10   2   8        1.61       -0.66      2.53 o
  -9   2   8        0.11       -2.12      2.12 o
  -8   2   8      684.77      688.04     15.21 o
  -7   2   8       80.96       82.69      3.14 o
  -6   2   8        1.76        3.41      1.31 o
  -5   2   8       10.63        9.44      1.17 o
  -4   2   8      613.30      622.12      8.22 o
  -3   2   8      210.90      209.01      3.37 o
  -2   2   8       61.08       50.64      1.56 o
  -1   2   8      194.49      185.97      3.37 o
   0   2   8        4.50        4.64      1.07 o
   1   2   8      184.03      218.28      4.02 o
   2   2   8        0.04        0.45      1.18 o
   3   2   8        3.88        3.72      1.27 o
   4   2   8        3.45        2.91      1.94 o
   5   2   8       58.98       47.92      2.66 o
   6   2   8      334.37      324.82     11.65 o
   7   2   8        0.74       -1.08      2.31 o
   8   2   8       75.13       81.35      4.30 o
   9   2   8        0.09        0.74      3.65 o
 -11   3   8       23.47       22.28      4.02 o
 -10   3   8       24.87       17.74      3.08 o
  -9   3   8      167.87      170.00      5.09 o
  -8   3   8      387.74      398.65      7.82 o
  -7   3   8       10.08       16.00      1.82 o
  -6   3   8      312.59      310.03      4.79 o
  -5   3   8       15.50       18.27      1.27 o
  -4   3   8        9.65       11.26      1.54 o
  -3   3   8        3.99       10.63      1.02 o
  -2   3   8      157.19      163.66      2.82 o
  -1   3   8      151.21      143.60      2.63 o
   0   3   8      353.47      338.86      4.88 o
   1   3   8        0.06        0.77      1.05 o
   2   3   8        1.43       -0.19      0.98 o
   3   3   8       41.35       40.85      1.83 o
   4   3   8        1.61        1.91      1.78 o
   5   3   8       52.23       44.07      2.70 o
   6   3   8      188.11      186.67      4.73 o
   7   3   8       19.15       18.51      2.68 o
   8   3   8       53.51       45.87      3.37 o
   9   3   8       41.84       39.48      5.31 o
 -11   4   8        1.39       -3.17      3.17 o
 -10   4   8       63.44       65.23      3.86 o
  -9   4   8       43.68       46.90      3.23 o
  -8   4   8       28.47       33.14      2.68 o
  -7   4   8        0.88        1.00      1.62 o
  -6   4   8       27.00       33.23      1.61 o
  -5   4   8      123.72      120.49      2.64 o
  -4   4   8      152.79      158.58      2.95 o
  -3   4   8      429.09      455.33      6.74 o
  -2   4   8      376.44      347.52      5.37 o
  -1   4   8      199.09      212.70      3.17 o
   0   4   8       24.21       30.41      1.30 o
   1   4   8      107.89      109.41      2.41 o
   2   4   8      174.60      159.78      2.97 o
   3   4   8      254.77      266.05      5.84 o
   4   4   8       55.75       49.40      2.82 o
   5   4   8      120.57      120.73      3.64 o
   6   4   8       69.91       66.02      2.99 o
   7   4   8        0.01        0.32      2.46 o
   8   4   8        6.09        4.36      2.84 o
   9   4   8       53.77       56.21      4.34 o
 -11   5   8        1.91        0.24      3.40 o
 -10   5   8       79.37       78.59      4.09 o
  -9   5   8       23.57       24.52      3.01 o
  -8   5   8        9.31       12.02      2.36 o
  -7   5   8      337.10      343.44      6.92 o
  -6   5   8       12.92       13.77      1.54 o
  -5   5   8      180.22      187.96      3.67 o
  -4   5   8       54.45       51.51      2.06 o
  -3   5   8      781.59      723.00     10.07 o
  -2   5   8       34.14       40.61      1.60 o
  -1   5   8      717.49      696.74      9.72 o
   0   5   8        1.99        0.52      1.03 o
   1   5   8       41.61       39.49      1.73 o
   2   5   8        0.27       -1.09      1.09 o
   3   5   8      560.38      561.21      8.39 o
   4   5   8       12.19        9.19      2.05 o
   5   5   8       20.46       20.14      2.40 o
   6   5   8       14.06       10.89      2.26 o
   7   5   8        4.09        2.15      2.57 o
   8   5   8       95.14       96.15      4.13 o
 -10   6   8        1.83       -0.19      2.90 o
  -9   6   8        2.39       -1.54      2.65 o
  -8   6   8       10.12        8.14      2.45 o
  -7   6   8       30.89       40.13      2.40 o
  -6   6   8       88.34       79.04      3.01 o
  -5   6   8       87.35       74.56      2.95 o
  -4   6   8       37.41       29.28      1.57 o
  -3   6   8      295.92      306.48      4.98 o
  -2   6   8      476.20      440.63      6.59 o
  -1   6   8      501.60      489.70      7.19 o
   0   6   8      225.40      196.32      4.10 o
   1   6   8        0.39        0.50      1.14 o
   2   6   8        0.86       -0.49      1.15 o
   3   6   8      128.42      118.65      3.01 o
   4   6   8       36.34       28.65      2.01 o
   5   6   8       24.83       26.67      2.36 o
   6   6   8        7.88        3.26      2.26 o
   7   6   8        6.23        3.01      2.53 o
   8   6   8       67.93       72.89      4.39 o
 -10   7   8       10.51       10.47      3.16 o
  -9   7   8        0.01       -2.49      2.57 o
  -8   7   8        6.70        7.63      2.42 o
  -7   7   8       46.42       44.72      2.46 o
  -6   7   8      299.80      276.66      5.41 o
  -5   7   8       49.57       51.37      2.40 o
  -4   7   8      132.04      150.36      3.34 o
  -3   7   8       73.29       72.34      2.13 o
  -2   7   8     1882.23     1763.89     23.19 o
  -1   7   8       75.44       86.37      2.31 o
   0   7   8       43.17       50.37      1.95 o
   1   7   8        1.29        1.16      1.19 o
   2   7   8       10.22        4.32      1.46 o
   3   7   8       40.57       42.85      2.02 o
   4   7   8      139.73      120.56      3.42 o
   5   7   8        1.07        0.97      2.00 o
   6   7   8        0.48       -2.55      2.55 o
   7   7   8       56.65       65.77      3.99 o
   8   7   8       27.65       34.99      3.39 o
 -10   8   8        4.36       -0.74      3.18 o
  -9   8   8        6.73        3.02      2.86 o
  -8   8   8      141.43      128.27      4.35 o
  -7   8   8      118.11      125.08      5.57 o
  -6   8   8       40.64       41.04      2.70 o
  -5   8   8      157.93      153.87      3.47 o
  -4   8   8      339.55      319.22      5.76 o
  -3   8   8        7.25        8.04      1.43 o
  -2   8   8      333.72      319.76      5.26 o
  -1   8   8     4092.55     3949.85     50.79 o
   0   8   8       63.64       62.00      2.21 o
   1   8   8      539.17      550.51      8.96 o
   2   8   8       44.63       44.48      2.90 o
   3   8   8      162.26      157.91      3.66 o
   4   8   8        1.17        2.85      1.94 o
   5   8   8      130.55      126.07      3.72 o
   6   8   8        2.67        2.27      2.35 o
   7   8   8       14.52       12.56      3.24 o
   8   8   8       35.44       35.98      3.72 o
 -10   9   8       16.38       22.11      3.58 o
  -9   9   8        0.13        0.41      2.82 o
  -8   9   8       25.40       22.40      2.88 o
  -7   9   8       26.32       24.28      2.39 o
  -6   9   8      121.44      129.22      4.16 o
  -5   9   8       76.75       82.86      3.80 o
  -4   9   8        0.07        0.69      1.47 o
  -3   9   8       40.66       40.04      1.89 o
  -2   9   8      386.20      350.13      5.66 o
  -1   9   8       23.62       33.87      1.81 o
   0   9   8      457.01      458.70      7.56 o
   1   9   8       10.32        8.99      1.52 o
   2   9   8      104.09      101.29      2.76 o
   3   9   8       11.42        4.02      1.75 o
   4   9   8      116.21       99.72      2.97 o
   5   9   8       17.70       11.46      2.40 o
   6   9   8        1.01       -0.16      2.50 o
   7   9   8       47.79       54.81      3.41 o
   8   9   8        0.25       -0.84      5.91 o
  -9  10   8       17.36       18.86      3.80 o
  -8  10   8       76.31       76.73      4.17 o
  -7  10   8        3.40        3.87      2.19 o
  -6  10   8       11.36        8.51      2.07 o
  -5  10   8       19.61       16.18      1.86 o
  -4  10   8      192.85      192.51      3.97 o
  -3  10   8        3.09        1.02      1.40 o
  -2  10   8       78.74       81.41      2.42 o
  -1  10   8      599.49      580.94      8.78 o
   0  10   8       71.80       68.13      2.26 o
   1  10   8      143.69      122.22      4.52 o
   2  10   8       67.73       75.95      2.74 o
   3  10   8        0.04       -0.70      1.69 o
   4  10   8       52.07       50.69      2.95 o
   5  10   8      141.27      140.94      5.03 o
   6  10   8       25.43       21.81      2.90 o
   7  10   8        1.54        0.53      2.95 o
  -9  11   8       19.69       29.26      4.93 o
  -8  11   8       26.24       18.70      3.50 o
  -7  11   8        0.52        1.27      2.54 o
  -6  11   8       93.66      100.03      3.85 o
  -5  11   8       32.32       36.36      2.43 o
  -4  11   8       21.68       21.48      2.45 o
  -3  11   8        9.32        2.91      1.75 o
  -2  11   8        0.23        0.49      1.80 o
  -1  11   8       19.18       21.15      1.97 o
   0  11   8        2.10        0.36      1.69 o
   1  11   8        9.52        9.85      1.68 o
   2  11   8       18.73       24.61      2.10 o
   3  11   8       45.34       46.47      2.54 o
   4  11   8       24.44       27.09      2.48 o
   5  11   8       28.76       24.95      2.83 o
   6  11   8       82.95       83.37      3.78 o
   7  11   8       22.94       21.33      4.44 o
  -8  12   8       20.62       18.37      3.73 o
  -7  12   8        0.07       -2.73      2.73 o
  -6  12   8        1.95        0.63      2.60 o
  -5  12   8       37.52       33.05      2.71 o
  -4  12   8       77.90       78.38      2.99 o
  -3  12   8       10.09        9.11      2.01 o
  -2  12   8        8.35       10.68      1.93 o
  -1  12   8       25.29       26.36      2.39 o
   0  12   8      203.01      191.29      5.07 o
   1  12   8        4.49        8.06      2.07 o
   2  12   8       12.98       11.51      2.45 o
   3  12   8        8.62        6.19      2.42 o
   4  12   8       58.58       59.99      3.43 o
   5  12   8        4.34        3.63      2.89 o
   6  12   8        2.58        6.36      3.72 o
  -8  13   8      123.63      137.72      5.35 o
  -7  13   8        8.00        4.41      3.00 o
  -6  13   8       47.18       43.60      3.35 o
  -5  13   8        0.13        2.67      2.27 o
  -4  13   8       19.85       15.13      2.23 o
  -3  13   8       69.61       69.18      2.91 o
  -2  13   8        5.44        6.82      1.97 o
  -1  13   8        0.01        1.06      1.89 o
   0  13   8        8.43       11.49      2.09 o
   1  13   8      196.08      188.66      5.10 o
   2  13   8       10.52       15.55      2.61 o
   3  13   8        6.25        5.81      2.58 o
   4  13   8        0.00       -0.60      2.75 o
   5  13   8       88.70       90.78      4.30 o
   6  13   8      152.23      169.22      7.47 o
  -7  14   8        3.10        4.25      3.25 o
  -6  14   8       36.76       27.83      6.02 o
  -5  14   8       89.58      106.30      4.11 o
  -4  14   8       52.58       52.95      2.96 o
  -3  14   8       82.09       89.37      3.34 o
  -2  14   8       47.87       45.65      2.69 o
  -1  14   8       38.92       39.25      2.66 o
   0  14   8       12.85       12.59      2.30 o
   1  14   8        0.06        1.26      2.20 o
   2  14   8       30.77       37.93      4.13 o
   3  14   8       24.55       23.63      3.89 o
   4  14   8       16.61       22.27      3.57 o
   5  14   8       98.77      100.83      5.76 o
  -7  15   8       32.77       36.77      3.93 o
  -6  15   8       22.37       26.84      3.41 o
  -5  15   8        1.09        3.51      2.95 o
  -4  15   8        0.15       -0.16      2.49 o
  -3  15   8        1.63        2.70      2.43 o
  -2  15   8        0.37        2.12      2.27 o
  -1  15   8        1.54        4.43      2.22 o
   0  15   8        7.41       10.05      2.34 o
   1  15   8        3.57        3.03      2.64 o
   2  15   8        0.25        3.73      2.66 o
   3  15   8        0.90        2.11      2.90 o
   4  15   8       70.22       73.17      4.00 o
   5  15   8       13.02       11.35      4.00 o
  -6  16   8        0.11       -1.20      3.42 o
  -5  16   8        3.21        5.26      3.23 o
  -4  16   8        0.93       -0.49      2.65 o
  -3  16   8       33.92       41.31      3.12 o
  -2  16   8       63.17       69.00      3.31 o
  -1  16   8       12.94       12.12      2.56 o
   0  16   8       29.32       23.88      2.71 o
   1  16   8       22.91       32.31      3.17 o
   2  16   8       41.13       38.84      3.48 o
   3  16   8        0.31        1.04      3.59 o
   4  16   8       56.84       57.74      8.00 o
  -5  17   8       15.29       14.67      4.19 o
  -4  17   8       39.40       35.35      3.74 o
  -3  17   8       78.98       94.50      4.44 o
  -2  17   8        3.54        2.64      2.96 o
  -1  17   8       57.19       62.97      3.95 o
   0  17   8        3.87        3.04      3.11 o
   1  17   8       26.46       23.74      3.97 o
   2  17   8       11.96       12.73      3.92 o
   3  17   8       44.86       51.23      5.76 o
  -3  18   8        0.08        2.76      3.54 o
  -2  18   8        0.52        2.58      3.53 o
  -1  18   8        9.94        7.18      3.40 o
   0  18   8       30.61       34.91      4.30 o
   1  18   8       66.98       83.23      5.18 o
 -11   0   9       56.70       63.08      8.57 o
  -9   0   9        7.88        1.93      3.39 o
  -7   0   9       67.22       65.51      4.46 o
  -5   0   9       13.69        8.71      1.74 o
  -3   0   9        1.88        5.17      1.56 o
  -1   0   9      849.98      884.43     16.07 o
   1   0   9     1500.10     1513.52     26.71 o
   3   0   9        0.02        1.96      2.50 o
   5   0   9      785.37      793.14     22.16 o
   7   0   9        0.12       -3.64      3.64 o
 -11   1   9        7.57        0.22      3.69 o
 -10   1   9        2.71       -3.21      3.21 o
  -9   1   9       72.35       77.16      3.81 o
  -8   1   9      151.83      134.90      4.25 o
  -7   1   9      284.01      288.63      6.16 o
  -6   1   9        1.20        2.09      1.28 o
  -5   1   9      112.45      116.59      2.61 o
  -4   1   9        2.39       -0.96      1.06 o
  -3   1   9      532.64      532.79      7.20 o
  -2   1   9        0.60        0.90      1.00 o
  -1   1   9       16.97       20.80      1.26 o
   0   1   9        7.44       13.40      1.43 o
   1   1   9        2.58        6.13      1.24 o
   2   1   9       18.18       28.33      1.69 o
   3   1   9       34.08       33.78      3.37 o
   4   1   9       24.86       21.10      2.18 o
   5   1   9      126.47      131.16      4.30 o
   6   1   9       38.92       37.01      2.85 o
   7   1   9       19.82       20.34      4.81 o
   8   1   9       17.15       13.05      3.54 o
 -10   2   9       17.95       11.94      3.04 o
  -9   2   9        0.61       -1.59      2.58 o
  -8   2   9      108.52       91.67      3.91 o
  -7   2   9       75.98       78.36      5.03 o
  -6   2   9       18.42       17.43      1.47 o
  -5   2   9       22.09       24.99      1.46 o
  -4   2   9       11.49       11.71      1.22 o
  -3   2   9       87.01       94.28      2.19 o
  -2   2   9       32.52       42.13      1.47 o
  -1   2   9        0.45       -0.99      0.99 o
   0   2   9       85.86       85.59      2.99 o
   1   2   9       68.81       73.03      1.98 o
   2   2   9      207.41      201.83      3.99 o
   3   2   9      227.16      228.34      4.96 o
   4   2   9       54.64       51.61      2.63 o
   5   2   9       16.37       13.34      2.55 o
   6   2   9       19.75       14.40      2.53 o
   7   2   9        9.90        5.32      2.71 o
   8   2   9       28.82       30.68      3.40 o
 -10   3   9        0.94        1.86      3.02 o
  -9   3   9       46.02       49.74      3.35 o
  -8   3   9      118.83      125.71      4.22 o
  -7   3   9       16.63       19.96      2.66 o
  -6   3   9        0.09        0.35      1.42 o
  -5   3   9        2.69        3.10      1.21 o
  -4   3   9       11.02        4.47      1.14 o
  -3   3   9        1.57        2.50      1.02 o
  -2   3   9      287.72      273.43      4.91 o
  -1   3   9       97.01       90.18      2.25 o
   0   3   9        0.01        0.33      1.10 o
   1   3   9        0.18        0.57      1.19 o
   2   3   9      205.94      190.50      3.90 o
   3   3   9       21.35       21.63      2.15 o
   4   3   9       65.89       65.06      2.80 o
   5   3   9      110.91      102.45      3.49 o
   6   3   9       12.40       12.40      2.53 o
   7   3   9        0.68       -2.73      2.73 o
   8   3   9        2.16       -0.67      3.14 o
 -10   4   9        1.49        2.09      2.94 o
  -9   4   9        0.43        0.39      2.82 o
  -8   4   9       95.55       87.04      4.61 o
  -7   4   9      120.80      119.05      3.50 o
  -6   4   9      127.65      112.70      2.90 o
  -5   4   9        0.05       -1.33      1.33 o
  -4   4   9      293.92      289.39      5.90 o
  -3   4   9       18.51       18.59      1.59 o
  -2   4   9       27.13       26.74      2.49 o
  -1   4   9       10.20        6.22      1.03 o
   0   4   9      184.01      182.00      3.22 o
   1   4   9        5.02        6.20      1.27 o
   2   4   9      288.19      297.76      5.18 o
   3   4   9       19.54       26.22      2.13 o
   4   4   9       57.72       59.51      2.84 o
   5   4   9       85.77       77.06      3.63 o
   6   4   9        4.24        1.28      2.66 o
   7   4   9        4.63        2.05      2.92 o
   8   4   9        8.89        8.59      3.51 o
 -10   5   9       24.64       32.59      3.58 o
  -9   5   9        0.19        1.47      2.71 o
  -8   5   9       53.00       46.82      3.96 o
  -7   5   9        3.22        0.17      1.90 o
  -6   5   9      216.08      211.34      5.16 o
  -5   5   9       15.47       17.71      1.60 o
  -4   5   9       54.22       57.45      2.37 o
  -3   5   9      169.76      148.08      3.21 o
  -2   5   9     1415.25     1390.20     18.54 o
  -1   5   9        0.12        1.96      1.26 o
   0   5   9       84.11       86.16      2.65 o
   1   5   9        7.98        5.74      1.28 o
   2   5   9      152.28      150.95      3.46 o
   3   5   9        6.53        7.31      1.63 o
   4   5   9        3.11       -1.09      1.99 o
   5   5   9        6.26        2.34      2.48 o
   6   5   9       52.94       45.82      4.58 o
   7   5   9        1.59        0.49      3.54 o
   8   5   9        8.62        8.19      3.38 o
 -10   6   9       11.53       13.68      3.33 o
  -9   6   9        7.64       10.05      3.05 o
  -8   6   9      257.43      244.89      6.21 o
  -7   6   9        1.80       -0.44      1.94 o
  -6   6   9       97.55      112.73      3.33 o
  -5   6   9        3.17       -0.26      1.48 o
  -4   6   9      678.95      682.75     10.97 o
  -3   6   9      124.22      110.32      2.85 o
  -2   6   9      446.85      463.55      7.01 o
  -1   6   9        9.06       14.96      1.99 o
   0   6   9       75.83       73.46      2.20 o
   1   6   9      142.81      133.57      3.82 o
   2   6   9      222.26      235.73      4.52 o
   3   6   9        0.26        0.31      1.64 o
   4   6   9       12.85        9.77      2.12 o
   5   6   9        0.51       -2.38      2.38 o
   6   6   9        2.02        0.17      2.47 o
   7   6   9        5.87        2.94      3.09 o
   8   6   9       73.86       91.02      4.28 o
 -10   7   9       20.45       25.10      3.63 o
  -9   7   9       97.04      101.36      4.33 o
  -8   7   9        8.18        5.89      2.66 o
  -7   7   9       28.96       21.60      2.35 o
  -6   7   9       55.64       66.84      2.72 o
  -5   7   9      344.63      339.76      6.16 o
  -4   7   9       25.69       22.94      1.73 o
  -3   7   9      273.51      245.32      4.43 o
  -2   7   9      148.51      153.88      3.38 o
  -1   7   9      408.27      397.74      6.27 o
   0   7   9       10.74       15.21      1.56 o
   1   7   9        0.47        1.46      1.41 o
   2   7   9       26.98       29.18      1.92 o
   3   7   9       22.18       22.03      2.44 o
   4   7   9       44.44       42.89      4.14 o
   5   7   9        4.69        6.89      2.63 o
   6   7   9       14.68       16.27      2.78 o
   7   7   9        0.16       -0.88      2.87 o
  -9   8   9       29.68       28.66      3.39 o
  -8   8   9       16.27       16.44      2.88 o
  -7   8   9       41.89       37.96      2.66 o
  -6   8   9      162.12      134.88      3.76 o
  -5   8   9        1.10       -0.82      1.63 o
  -4   8   9      486.00      479.44      7.39 o
  -3   8   9       80.53       72.81      2.34 o
  -2   8   9      176.89      180.16      6.04 o
  -1   8   9        2.90       11.39      2.51 o
   0   8   9        5.52        7.87      1.55 o
   1   8   9      112.35      101.26      3.50 o
   2   8   9       48.23       51.15      3.06 o
   3   8   9        8.97        6.96      1.83 o
   4   8   9       37.99       41.08      2.68 o
   5   8   9        2.93        0.54      2.35 o
   6   8   9       15.18       18.07      2.76 o
   7   8   9       25.12       17.89      3.11 o
  -9   9   9       14.68       10.73      3.24 o
  -8   9   9        5.01        7.47      2.81 o
  -7   9   9       55.43       53.50      2.94 o
  -6   9   9       48.37       55.39      2.73 o
  -5   9   9      503.61      483.29      8.91 o
  -4   9   9        2.68        0.92      1.75 o
  -3   9   9       14.38       12.73      1.70 o
  -2   9   9      120.03       99.01      2.72 o
  -1   9   9      616.99      605.08      8.92 o
   0   9   9       90.13       99.88      3.49 o
   1   9   9       20.85       18.71      1.99 o
   2   9   9       44.94       39.05      2.36 o
   3   9   9        0.29        0.94      1.93 o
   4   9   9       22.82       22.31      2.66 o
   5   9   9      138.01      132.72      4.69 o
   6   9   9       41.19       42.55      3.83 o
   7   9   9       58.92       56.99      4.27 o
  -9  10   9       35.47       37.89      5.27 o
  -8  10   9        1.41        0.66      3.34 o
  -7  10   9        1.01        1.63      2.54 o
  -6  10   9       63.44       57.90      2.90 o
  -5  10   9       73.88       63.42      2.53 o
  -4  10   9       24.36       19.49      1.88 o
  -3  10   9       18.49       18.54      1.76 o
  -2  10   9        6.50        7.48      1.65 o
  -1  10   9      190.80      180.41      6.22 o
   0  10   9      111.67      126.69      3.22 o
   1  10   9        6.37        7.81      1.84 o
   2  10   9       16.04       10.81      2.03 o
   3  10   9      102.04       98.17      4.39 o
   4  10   9        0.08        0.43      2.25 o
   5  10   9        5.50        9.60      3.03 o
   6  10   9        0.15        0.16      3.52 o
  -8  11   9        0.23       -2.55      3.24 o
  -7  11   9       26.51       17.18      3.91 o
  -6  11   9        8.92        6.11      2.51 o
  -5  11   9        4.63        4.17      2.21 o
  -4  11   9        0.10       -1.97      1.97 o
  -3  11   9        0.34        0.39      1.86 o
  -2  11   9        0.25        1.80      2.09 o
  -1  11   9       60.51       65.32      2.74 o
   0  11   9        5.57       -0.08      1.85 o
   1  11   9       47.21       44.42      2.88 o
   2  11   9       50.52       50.24      3.03 o
   3  11   9      125.47      119.02      4.16 o
   4  11   9        0.94       -1.11      2.69 o
   5  11   9       55.91       63.38      4.36 o
   6  11   9       35.81       42.14      4.33 o
  -8  12   9        0.65        1.49      3.68 o
  -7  12   9       23.49       28.38      3.95 o
  -6  12   9        7.67        3.65      2.83 o
  -5  12   9       55.39       54.99      2.99 o
  -4  12   9       23.23       24.15      2.47 o
  -3  12   9        4.94        5.49      2.10 o
  -2  12   9        2.55        0.54      2.00 o
  -1  12   9      108.42      122.45      3.61 o
   0  12   9       33.71       33.64      2.55 o
   1  12   9       34.87       46.38      3.56 o
   2  12   9       13.52       17.09      2.66 o
   3  12   9        9.46        7.69      2.72 o
   4  12   9       33.68       40.47      3.40 o
   5  12   9       78.01       75.34      5.24 o
   6  12   9        7.27        4.88      3.92 o
  -7  13   9        0.29       -0.53      3.28 o
  -6  13   9      116.41      126.49      4.69 o
  -5  13   9        2.46        1.91      2.64 o
  -4  13   9       26.04       23.13      2.58 o
  -3  13   9        1.31        2.62      2.26 o
  -2  13   9      117.59      127.07      3.78 o
  -1  13   9       31.79       34.49      2.57 o
   0  13   9        0.21        1.30      2.36 o
   1  13   9       13.84       21.81      3.95 o
   2  13   9        2.96        0.79      2.56 o
   3  13   9        7.33       11.58      2.87 o
   4  13   9       19.78       21.92      3.21 o
   5  13   9        9.31       15.52      3.89 o
  -7  14   9        9.15        9.81      3.58 o
  -6  14   9        6.57        8.41      3.28 o
  -5  14   9        3.68        2.87      2.91 o
  -4  14   9        1.94        0.18      2.41 o
  -3  14   9       17.56       21.95      2.52 o
  -2  14   9       69.50       67.57      3.73 o
  -1  14   9        7.54        6.39      2.35 o
   0  14   9      137.72      133.05      4.67 o
   1  14   9        0.87       -0.96      2.58 o
   2  14   9       27.60       35.51      3.75 o
   3  14   9        2.44        3.51      3.03 o
   4  14   9       30.25       28.06      3.56 o
  -6  15   9       10.53       13.62      3.67 o
  -5  15   9        6.18        7.92      3.09 o
  -4  15   9        1.70        2.70      2.68 o
  -3  15   9        3.91       -0.29      2.45 o
  -2  15   9       30.35       39.73      2.98 o
  -1  15   9        5.83        6.76      2.50 o
   0  15   9       22.28       23.43      3.05 o
   1  15   9        2.33        3.20      2.76 o
   2  15   9       86.11      109.69      4.56 o
   3  15   9        0.38        2.40      3.19 o
  -5  16   9        2.06        0.86      3.34 o
  -4  16   9      143.66      162.08      4.81 o
  -3  16   9        1.28        1.96      2.74 o
  -2  16   9        0.08        1.53      2.59 o
  -1  16   9       26.04       21.87      2.89 o
   0  16   9        0.09        0.40      2.96 o
   1  16   9       54.36       51.09      6.66 o
   2  16   9       48.60       48.43      3.82 o
  -3  17   9       20.55       22.87      3.76 o
  -2  17   9        5.23        3.60      3.43 o
  -1  17   9        9.61       11.12      3.34 o
   0  17   9       28.38       40.17      4.27 o
   1  17   9       55.28       48.66      5.15 o
 -10   0  10       26.86       20.77      6.32 o
  -8   0  10       88.16       83.26      4.80 o
  -6   0  10      166.06      161.91      4.70 o
  -4   0  10      112.53      107.78      4.68 o
  -2   0  10        2.57        4.06      1.77 o
   0   0  10      368.02      405.10      8.29 o
   2   0  10      112.98      126.52      5.08 o
   4   0  10       49.12       51.36      4.00 o
   6   0  10       42.60       42.44      5.70 o
 -10   1  10       46.52       52.68      4.49 o
  -9   1  10        6.57        5.50      2.89 o
  -8   1  10       26.14       27.79      3.68 o
  -7   1  10        0.98        2.40      2.20 o
  -6   1  10        4.56        4.94      1.46 o
  -5   1  10        2.00        0.43      1.31 o
  -4   1  10       89.16       89.08      2.31 o
  -3   1  10      356.31      339.02      5.07 o
  -2   1  10      463.38      471.25      6.61 o
  -1   1  10        0.61       -1.17      1.17 o
   0   1  10        0.46        0.13      1.23 o
   1   1  10       27.45       31.71      1.65 o
   2   1  10      130.94      137.89      3.85 o
   3   1  10      123.86      119.88      3.61 o
   4   1  10       48.95       46.09      3.22 o
   5   1  10        3.86       -0.95      2.37 o
   6   1  10        1.80       -3.14      3.16 o
   7   1  10       22.97       24.28      6.19 o
 -10   2  10        0.13       -3.21      3.21 o
  -9   2  10       43.00       45.91      3.44 o
  -8   2  10      167.29      192.01      5.45 o
  -7   2  10       72.49       75.29      3.31 o
  -6   2  10       16.63       22.64      1.83 o
  -5   2  10       56.29       53.43      2.11 o
  -4   2  10      487.42      501.03      8.72 o
  -3   2  10       68.38       67.78      1.99 o
  -2   2  10       41.60       46.68      1.88 o
  -1   2  10      522.65      497.86      6.93 o
   0   2  10        9.69       11.02      2.16 o
   1   2  10       72.96       75.80      2.75 o
   2   2  10       28.43       30.87      2.31 o
   3   2  10      196.30      184.83      4.69 o
   4   2  10        0.31       -0.33      2.08 o
   5   2  10      125.05      123.45      4.74 o
   6   2  10       65.72       61.11      5.20 o
   7   2  10        3.08       -0.71      4.01 o
 -10   3  10       11.43        7.51      3.27 o
  -9   3  10       14.41       12.46      3.13 o
  -8   3  10        0.27        0.73      2.51 o
  -7   3  10        7.95        4.79      2.26 o
  -6   3  10        3.72        3.52      1.57 o
  -5   3  10        1.52       -0.30      1.49 o
  -4   3  10        2.92        3.27      1.70 o
  -3   3  10       62.74       54.88      2.55 o
  -2   3  10        1.62        0.82      1.34 o
  -1   3  10        0.42        0.07      1.20 o
   0   3  10      141.03      122.61      2.74 o
   1   3  10       21.48       28.58      1.81 o
   2   3  10       27.00       32.28      2.20 o
   3   3  10      104.80      101.59      3.77 o
   4   3  10      106.95      108.11      3.96 o
   5   3  10      140.52      137.35      4.55 o
   6   3  10       48.06       52.28      5.06 o
   7   3  10       31.00       28.38      3.32 o
 -10   4  10        0.66       -0.49      3.22 o
  -9   4  10       18.56       22.75      3.86 o
  -8   4  10       21.14       21.18      2.87 o
  -7   4  10        3.28       -0.17      2.28 o
  -6   4  10        0.87        1.20      1.83 o
  -5   4  10        6.79        2.48      1.56 o
  -4   4  10      331.48      345.22      5.67 o
  -3   4  10       60.31       62.58      2.14 o
  -2   4  10       68.03       63.94      2.12 o
  -1   4  10      464.66      455.79      6.96 o
   0   4  10        1.89        5.09      1.33 o
   1   4  10      282.42      294.00      5.13 o
   2   4  10        1.73        0.13      1.66 o
   3   4  10      145.35      137.28      7.67 o
   4   4  10        4.18        0.60      2.14 o
   5   4  10        1.76       -2.44      2.44 o
   6   4  10        5.97        3.26      3.02 o
   7   4  10       27.56       28.88      3.59 o
 -10   5  10        3.61        1.20      3.28 o
  -9   5  10      118.77      119.71      7.84 o
  -8   5  10       22.29       24.01      3.00 o
  -7   5  10      100.83       91.07      3.66 o
  -6   5  10        2.54        0.96      1.85 o
  -5   5  10      135.31      142.71      4.76 o
  -4   5  10        0.34       -1.46      1.47 o
  -3   5  10      215.12      195.30      3.87 o
  -2   5  10        3.48        9.82      1.50 o
  -1   5  10        0.22        1.51      1.68 o
   0   5  10       17.12       19.22      1.67 o
   1   5  10       53.53       52.96      2.32 o
   2   5  10        6.39        5.65      1.72 o
   3   5  10       59.91       52.88      2.77 o
   4   5  10       17.12       12.62      2.39 o
   5   5  10      119.06      107.73      3.82 o
   6   5  10        3.24       -1.46      4.30 o
   7   5  10       32.17       34.84      3.54 o
  -9   6  10       11.64       12.43      3.09 o
  -8   6  10        4.97        3.12      2.67 o
  -7   6  10       41.92       48.70      2.90 o
  -6   6  10        0.01       -1.89      2.11 o
  -5   6  10        0.64        0.56      1.62 o
  -4   6  10       19.14       16.02      1.73 o
  -3   6  10      149.52      163.31      4.29 o
  -2   6  10        2.05        0.73      1.46 o
  -1   6  10      318.23      345.14      5.71 o
   0   6  10       11.99        8.61      1.58 o
   1   6  10        0.17       -0.65      1.65 o
   2   6  10        0.93        1.82      1.82 o
   3   6  10       33.71       37.00      2.94 o
   4   6  10       19.01       12.11      2.58 o
   5   6  10       29.81       30.98      3.72 o
   6   6  10        0.73        0.78      2.80 o
   7   6  10       10.06       12.51      3.69 o
  -9   7  10      104.65      114.37      8.17 o
  -8   7  10        1.05        0.47      2.75 o
  -7   7  10        0.01       -2.18      2.18 o
  -6   7  10       39.55       38.30      2.49 o
  -5   7  10       97.18      103.66      2.94 o
  -4   7  10        8.00       11.56      1.77 o
  -3   7  10       16.60       15.27      1.72 o
  -2   7  10       39.76       29.79      2.32 o
  -1   7  10      255.10      262.37      5.95 o
   0   7  10       72.04       68.29      2.34 o
   1   7  10        4.93        9.09      1.94 o
   2   7  10      114.96      108.19      5.35 o
   3   7  10       42.73       38.21      2.82 o
   4   7  10       12.61        7.83      2.54 o
   5   7  10        5.24        2.96      2.57 o
   6   7  10        2.94        1.73      2.81 o
   7   7  10        0.04       -2.88      3.48 o
  -9   8  10        0.52        1.58      3.22 o
  -8   8  10       38.96       39.14      3.37 o
  -7   8  10       15.13       16.62      2.47 o
  -6   8  10        0.10       -0.57      2.11 o
  -5   8  10        5.70        1.98      1.90 o
  -4   8  10      379.62      360.43      7.24 o
  -3   8  10        6.64        1.79      1.58 o
  -2   8  10       29.51       31.45      1.91 o
  -1   8  10      141.31      138.10      4.26 o
   0   8  10       77.58       71.71      2.49 o
   1   8  10       40.31       57.07      2.60 o
   2   8  10       35.48       33.93      3.69 o
   3   8  10       82.69       74.30      3.46 o
   4   8  10        6.62        7.54      2.79 o
   5   8  10       16.01       14.94      2.94 o
   6   8  10       14.93       14.95      3.20 o
  -9   9  10        0.54       -3.80      3.80 o
  -8   9  10       12.77       14.26      3.15 o
  -7   9  10        2.24        1.29      2.41 o
  -6   9  10      104.10       92.94      3.44 o
  -5   9  10       51.58       53.89      2.42 o
  -4   9  10       40.25       37.19      2.45 o
  -3   9  10      111.03      100.16      2.88 o
  -2   9  10       83.72       83.97      3.26 o
  -1   9  10      239.68      243.37      5.97 o
   0   9  10        3.88        1.79      1.66 o
   1   9  10        1.64        5.46      1.98 o
   2   9  10        0.01        0.52      1.98 o
   3   9  10      117.39      126.95      4.23 o
   4   9  10        0.00       -0.59      2.66 o
   5   9  10        7.51        6.47      2.95 o
   6   9  10       11.06        7.56      3.25 o
  -8  10  10        5.01        2.48      3.58 o
  -7  10  10        2.27        2.21      2.93 o
  -6  10  10       19.67       11.76      2.70 o
  -5  10  10       36.17       29.09      2.52 o
  -4  10  10       15.00       17.95      2.57 o
  -3  10  10       16.25       10.88      1.90 o
  -2  10  10      152.68      136.10      3.69 o
  -1  10  10       27.65       28.82      2.08 o
   0  10  10      118.76      119.43      4.01 o
   1  10  10        9.32        5.18      2.08 o
   2  10  10        5.67        5.60      2.17 o
   3  10  10        6.23        6.40      2.32 o
   4  10  10       25.17       27.26      3.79 o
   5  10  10       53.69       64.82      4.47 o
   6  10  10        1.51       -1.49      3.32 o
  -8  11  10       14.16       12.47      4.05 o
  -7  11  10        5.44        7.25      3.06 o
  -6  11  10       67.87       70.48      3.70 o
  -5  11  10        3.64        3.19      2.56 o
  -4  11  10        0.00        0.30      2.08 o
  -3  11  10       14.90       11.53      2.42 o
  -2  11  10      454.43      455.85      8.09 o
  -1  11  10        0.13        2.56      2.09 o
   0  11  10        5.34        7.16      2.48 o
   1  11  10        0.84        2.06      2.42 o
   2  11  10       18.61       19.25      2.76 o
   3  11  10        5.51        4.52      2.76 o
   4  11  10        3.82        5.00      3.33 o
   5  11  10        1.31        1.17      3.62 o
  -7  12  10        9.56       12.66      3.31 o
  -6  12  10       16.94       23.03      3.20 o
  -5  12  10        0.31        2.04      2.74 o
  -4  12  10       42.34       52.80      3.08 o
  -3  12  10        4.65        0.73      2.11 o
  -2  12  10       73.24       71.08      4.00 o
  -1  12  10       15.50       14.87      2.42 o
   0  12  10       39.20       47.84      3.97 o
   1  12  10        2.79        2.23      2.54 o
   2  12  10        0.15       -0.41      2.68 o
   3  12  10        0.02        4.04      2.89 o
   4  12  10       11.85       16.49      3.81 o
   5  12  10        9.57        9.94      3.95 o
  -7  13  10       23.76       29.18      3.75 o
  -6  13  10        9.89       12.23      3.18 o
  -5  13  10        0.01       -1.77      2.92 o
  -4  13  10        0.41        1.35      2.93 o
  -3  13  10      133.25      150.86      4.42 o
  -2  13  10        3.78       10.46      2.41 o
  -1  13  10        0.75        3.92      2.65 o
   0  13  10       27.33       29.32      3.01 o
   1  13  10       31.53       36.11      5.06 o
   2  13  10        2.89        4.41      2.89 o
   3  13  10       19.39       23.87      3.46 o
   4  13  10       37.02       36.50      4.28 o
  -6  14  10        5.13        4.31      3.22 o
  -5  14  10       12.01       14.59      3.26 o
  -4  14  10       69.89       84.07      3.74 o
  -3  14  10        5.10        4.09      2.47 o
  -2  14  10       30.26       31.67      2.92 o
  -1  14  10       61.75       59.18      4.12 o
   0  14  10        6.94        3.83      2.75 o
   1  14  10       22.37       36.61      3.86 o
   2  14  10       14.81       17.66      3.35 o
   3  14  10       26.96       27.31      3.64 o
  -5  15  10        0.89        0.94      3.33 o
  -4  15  10        2.98        2.00      2.96 o
  -3  15  10        6.40        8.41      2.84 o
  -2  15  10        3.66        3.32      2.73 o
  -1  15  10       37.61       43.27      4.55 o
   0  15  10       10.04        9.92      3.10 o
   1  15  10       95.50       97.97      5.36 o
   2  15  10        2.47        5.46      3.33 o
  -3  16  10       23.77       42.11      3.65 o
  -2  16  10       20.67       24.55      3.23 o
  -1  16  10        1.65        0.43      3.21 o
   0  16  10        2.27       -0.40      3.28 o
   1  16  10       10.06        1.63      8.15 o
  -9   0  11       35.77       19.21      5.21 o
  -7   0  11       17.82       31.81      4.72 o
  -5   0  11       28.09       25.57      2.97 o
  -3   0  11      190.67      213.24      9.33 o
  -1   0  11      331.01      330.26      9.72 o
   1   0  11      168.34      201.63      6.60 o
   3   0  11      279.22      299.26      8.93 o
   5   0  11       85.75       95.54      5.38 o
   7   0  11        0.55       -4.36      4.36 o
  -9   1  11        6.94        6.95      3.68 o
  -8   1  11      564.43      558.52     13.55 o
  -7   1  11        1.63        0.32      2.74 o
  -6   1  11       78.71       81.80      2.68 o
  -5   1  11       11.23       15.60      1.79 o
  -4   1  11       43.37       32.00      1.87 o
  -3   1  11       66.49       65.04      2.90 o
  -2   1  11       73.79       71.83      2.11 o
  -1   1  11       25.00       33.55      1.72 o
   0   1  11       17.16       22.90      1.94 o
   1   1  11        0.66       -1.69      1.75 o
   2   1  11        9.89        9.26      2.13 o
   3   1  11       49.16       57.88      3.35 o
   4   1  11        2.15        1.25      2.44 o
   5   1  11       23.49       22.56      2.90 o
   6   1  11        0.23        0.71      2.84 o
   7   1  11        9.83        7.53      3.36 o
  -9   2  11       43.87       43.26      4.11 o
  -8   2  11      131.10      143.81      5.52 o
  -7   2  11        4.25        2.55      2.44 o
  -6   2  11        4.27        2.46      1.79 o
  -5   2  11        4.10        3.51      1.67 o
  -4   2  11       44.36       37.21      2.00 o
  -3   2  11       13.00        6.75      1.56 o
  -2   2  11       38.29       35.61      1.93 o
  -1   2  11       34.56       35.73      2.54 o
   0   2  11      137.24      123.94      3.24 o
   1   2  11       10.44        6.02      1.82 o
   2   2  11       69.70       65.71      4.61 o
   3   2  11       79.03       86.22      3.40 o
   4   2  11       20.47       14.48      2.63 o
   5   2  11       39.90       38.01      3.21 o
   6   2  11        0.28       -1.12      2.87 o
   7   2  11        3.64       -2.84      3.12 o
  -9   3  11       55.90       61.94      3.96 o
  -8   3  11       20.08       24.35      3.11 o
  -7   3  11       14.44        8.33      2.64 o
  -6   3  11        3.60        1.01      1.95 o
  -5   3  11      120.03      127.87      4.51 o
  -4   3  11       11.88        8.59      1.67 o
  -3   3  11        0.14       -0.23      1.52 o
  -2   3  11      173.54      173.56      3.71 o
  -1   3  11      132.70      147.46      4.66 o
   0   3  11       46.97       56.28      2.70 o
   1   3  11        1.39        1.07      1.63 o
   2   3  11       43.87       44.49      2.69 o
   3   3  11        1.70       -0.38      2.39 o
   4   3  11       33.32       39.04      2.94 o
   5   3  11      135.58      130.73      4.35 o
   6   3  11       21.22       17.16      3.16 o
  -9   4  11        2.69       -1.13      3.19 o
  -8   4  11        9.43        7.70      2.80 o
  -7   4  11       59.80       59.62      3.34 o
  -6   4  11       23.48       21.62      2.25 o
  -5   4  11        0.01       -1.67      1.71 o
  -4   4  11      305.79      297.52      9.21 o
  -3   4  11       14.59       14.87      1.69 o
  -2   4  11        6.69        5.67      1.64 o
  -1   4  11       68.03       71.90      2.79 o
   0   4  11        7.75        6.24      1.76 o
   1   4  11      154.72      172.16      4.31 o
   2   4  11       50.82       58.02      6.50 o
   3   4  11       63.53       56.73      3.18 o
   4   4  11        2.33        3.01      2.47 o
   5   4  11       89.06       96.70      3.90 o
   6   4  11       29.13       30.07      3.46 o
  -9   5  11       18.55       15.76      3.45 o
  -8   5  11        0.02       -0.60      2.72 o
  -7   5  11        0.47        0.91      2.47 o
  -6   5  11        6.82        2.93      2.13 o
  -5   5  11        3.13        6.08      1.78 o
  -4   5  11       41.26       39.14      3.20 o
  -3   5  11       27.14       23.15      1.97 o
  -2   5  11        3.11        4.48      1.61 o
  -1   5  11      241.22      216.89      4.27 o
   0   5  11       11.97       16.56      2.00 o
   1   5  11       23.80       23.98      2.14 o
   2   5  11      115.86      108.78      3.86 o
   3   5  11       68.16       63.78      3.35 o
   4   5  11       23.82       26.62      4.61 o
   5   5  11        5.99        5.61      2.91 o
   6   5  11        3.30       -1.09      3.54 o
  -9   6  11       21.28       21.37      3.63 o
  -8   6  11       29.81       31.81      3.39 o
  -7   6  11        1.43       -1.17      2.57 o
  -6   6  11       46.44       64.06      3.81 o
  -5   6  11        5.15        4.25      1.86 o
  -4   6  11       36.90       42.52      2.40 o
  -3   6  11        4.26        4.52      1.68 o
  -2   6  11      149.73      156.58      4.43 o
  -1   6  11      517.47      483.05      7.55 o
   0   6  11       84.33       85.21      4.82 o
   1   6  11      103.21       96.95      3.19 o
   2   6  11        5.64       10.48      2.47 o
   3   6  11        6.50        1.45      2.48 o
   4   6  11        0.56       -0.40      2.74 o
   5   6  11       14.43       10.09      3.19 o
   6   6  11       33.22       32.76      4.45 o
  -9   7  11       15.99       12.67      3.52 o
  -8   7  11        9.46        7.08      3.02 o
  -7   7  11       13.24       18.77      2.94 o
  -6   7  11       13.81       13.62      2.64 o
  -5   7  11        8.22        6.91      2.02 o
  -4   7  11        1.31        2.24      1.79 o
  -3   7  11        8.42        5.64      1.77 o
  -2   7  11       89.06       90.89      2.75 o
  -1   7  11      226.99      228.99      4.56 o
   0   7  11        0.59        1.43      1.89 o
   1   7  11       10.23       11.85      2.08 o
   2   7  11       54.72       49.29      3.02 o
   3   7  11       26.48       24.41      3.17 o
   4   7  11       20.01       17.60      3.03 o
   5   7  11        5.02        2.47      3.01 o
   6   7  11       46.65       49.22      5.63 o
  -8   8  11        0.02        1.76      3.05 o
  -7   8  11       55.87       54.71      3.25 o
  -6   8  11       37.46       34.81      2.73 o
  -5   8  11        2.33        0.12      1.97 o
  -4   8  11       20.05       24.24      2.11 o
  -3   8  11      135.45      125.30      3.24 o
  -2   8  11      115.63       99.15      4.09 o
  -1   8  11        0.33        2.60      1.81 o
   0   8  11       67.19       67.71      3.93 o
   1   8  11       10.64        7.62      2.15 o
   2   8  11        5.26        7.58      2.52 o
   3   8  11        1.17        2.12      2.69 o
   4   8  11        0.03        1.92      2.80 o
   5   8  11        1.30       -0.60      3.58 o
  -8   9  11        3.31        3.02      3.52 o
  -7   9  11       13.19        9.62      3.00 o
  -6   9  11       50.32       52.07      3.02 o
  -5   9  11       21.34       26.30      2.36 o
  -4   9  11        0.74        1.38      1.94 o
  -3   9  11       13.07       14.19      2.03 o
  -2   9  11      388.74      374.24      7.57 o
  -1   9  11       81.98       77.93      3.58 o
   0   9  11        8.50        9.52      2.20 o
   1   9  11        0.09        3.20      2.16 o
   2   9  11        1.75       -0.89      2.43 o
   3   9  11       19.31       20.06      3.03 o
   4   9  11       22.82       24.11      4.25 o
   5   9  11        0.42        0.65      3.23 o
  -7  10  11        7.01       14.31      3.29 o
  -6  10  11       21.92       22.25      3.15 o
  -5  10  11        0.84        2.91      2.71 o
  -4  10  11        0.78        0.48      2.47 o
  -3  10  11       31.57       34.12      2.62 o
  -2  10  11      431.56      393.73      8.78 o
  -1  10  11       65.83       64.12      3.34 o
   0  10  11       12.45        9.83      2.68 o
   1  10  11        1.18        2.27      2.57 o
   2  10  11        8.78       11.27      2.74 o
   3  10  11       12.37       14.06      3.46 o
   4  10  11        0.21        1.90      3.67 o
   5  10  11        7.05        7.40      5.64 o
  -7  11  11       26.23       29.01      3.59 o
  -6  11  11        7.52        3.86      3.04 o
  -5  11  11        0.02       -1.17      2.77 o
  -4  11  11       21.15       24.24      2.64 o
  -3  11  11       24.82       35.36      2.73 o
  -2  11  11       11.87       10.70      2.42 o
  -1  11  11        0.94        4.52      2.56 o
   0  11  11        6.57        3.89      2.59 o
   1  11  11        0.05        5.34      2.68 o
   2  11  11        3.10        7.82      3.02 o
   3  11  11        5.31        6.84      3.49 o
   4  11  11       35.06       34.14      4.17 o
  -6  12  11        0.11        1.49      3.14 o
  -5  12  11        9.79        9.39      3.02 o
  -4  12  11        0.04        0.77      2.54 o
  -3  12  11        1.92       -1.53      2.34 o
  -2  12  11       32.62       37.11      3.85 o
  -1  12  11      119.48      125.12      4.48 o
   0  12  11       13.43       13.31      2.97 o
   1  12  11      105.82      128.04      4.63 o
   2  12  11       68.05       75.89      4.00 o
   3  12  11        2.97        6.85      3.90 o
  -5  13  11       20.53       21.52      3.85 o
  -4  13  11       26.02       22.75      3.04 o
  -3  13  11        7.87       10.47      2.75 o
  -2  13  11      117.40      113.44      4.26 o
  -1  13  11      116.17      126.14      4.67 o
   0  13  11        6.81        3.94      2.99 o
   1  13  11       16.25       22.63      3.34 o
   2  13  11       43.25       41.71      3.73 o
   3  13  11       14.24       24.99      4.93 o
  -4  14  11       15.87       16.06      3.13 o
  -3  14  11        0.18        2.04      2.94 o
  -2  14  11        0.56        1.63      2.87 o
  -1  14  11       11.56        6.99      3.05 o
   0  14  11       70.83       77.73      4.93 o
   1  14  11        9.40        8.23      3.30 o
  -3  15  11       48.15       49.88      6.29 o
  -2  15  11       73.08       82.27      5.39 o
  -1  15  11        5.64       11.15      3.26 o
   0  15  11        0.01        2.46      3.30 o
  -8   0  12      316.46      297.90     11.54 o
  -6   0  12        0.86       -0.55      2.86 o
  -4   0  12      198.38      214.17      6.84 o
  -2   0  12      100.66       84.83      4.19 o
   0   0  12      203.99      234.33     12.83 o
   2   0  12      134.70      147.70      6.68 o
   4   0  12       22.68       33.12      4.45 o
   6   0  12       25.18       29.11      4.98 o
  -9   1  12       13.57        7.21      3.97 o
  -8   1  12        0.60       -2.17      4.80 o
  -7   1  12       13.83       12.90      3.29 o
  -6   1  12        2.83        4.24      2.36 o
  -5   1  12        6.49        2.81      2.04 o
  -4   1  12       24.45       22.11      2.24 o
  -3   1  12       16.27       15.63      1.82 o
  -2   1  12      241.96      260.82      6.39 o
  -1   1  12       16.50       18.11      1.87 o
   0   1  12       44.41       50.84      4.97 o
   1   1  12        0.05        0.34      2.07 o
   2   1  12      135.97      148.42      5.52 o
   3   1  12        0.04        1.92      2.40 o
   4   1  12       40.80       45.32      3.30 o
   5   1  12        4.64        5.39      3.09 o
   6   1  12        2.54        0.66      3.25 o
  -9   2  12        8.34        6.59      3.80 o
  -8   2  12        0.42        4.46      3.44 o
  -7   2  12        3.35        2.15      2.99 o
  -6   2  12        3.02        5.05      2.38 o
  -5   2  12        0.01       -0.85      1.96 o
  -4   2  12      124.02      129.29      3.36 o
  -3   2  12        2.99       -0.46      1.67 o
  -2   2  12        2.08       -1.66      1.66 o
  -1   2  12        1.18        1.98      1.67 o
   0   2  12        0.17        1.40      1.91 o
   1   2  12        6.89        4.59      2.27 o
   2   2  12        0.71        1.60      2.42 o
   3   2  12       18.00       15.69      2.68 o
   4   2  12        8.27        8.56      2.87 o
   5   2  12       14.56       14.47      3.18 o
   6   2  12        0.01        1.81      3.25 o
  -9   3  12       23.10       21.89      5.65 o
  -8   3  12        2.81        0.00      3.31 o
  -7   3  12       18.59       19.05      3.38 o
  -6   3  12        0.10       -2.13      2.13 o
  -5   3  12        0.60        1.91      1.88 o
  -4   3  12        1.62        2.79      1.84 o
  -3   3  12        8.71        5.04      1.80 o
  -2   3  12        1.57       -1.67      1.67 o
  -1   3  12       33.07       35.85      2.10 o
   0   3  12       20.18       19.68      2.18 o
   1   3  12       73.28       65.70      3.82 o
   2   3  12        6.17        9.38      2.55 o
   3   3  12       62.54       68.38      3.72 o
   4   3  12        0.85       -0.23      2.91 o
   5   3  12        3.32        4.39      3.13 o
  -8   4  12        4.95        5.16      3.53 o
  -7   4  12        0.85       -2.36      2.68 o
  -6   4  12        3.42        5.66      2.36 o
  -5   4  12        1.54        2.74      1.94 o
  -4   4  12       36.82       36.04      2.25 o
  -3   4  12        7.40        2.72      1.73 o
  -2   4  12       29.10       26.37      2.04 o
  -1   4  12       18.93       16.81      2.00 o
   0   4  12        3.29        8.79      2.57 o
   1   4  12      171.14      173.59      5.74 o
   2   4  12        0.61        3.95      2.50 o
   3   4  12       22.50       21.40      3.11 o
   4   4  12        0.00       -2.14      2.95 o
   5   4  12        3.56        8.06      3.60 o
  -8   5  12       12.13       13.31      3.31 o
  -7   5  12        1.97       -0.67      2.79 o
  -6   5  12       33.57       25.48      2.65 o
  -5   5  12      295.61      309.54      7.66 o
  -4   5  12       29.29       26.34      2.11 o
  -3   5  12        2.22       -0.36      1.78 o
  -2   5  12       14.95        9.09      1.90 o
  -1   5  12       50.60       55.29      2.63 o
   0   5  12        0.57        0.32      2.00 o
   1   5  12        2.77        4.03      2.77 o
   2   5  12        0.00        0.98      2.43 o
   3   5  12        2.99        2.49      2.83 o
   4   5  12       45.97       44.23      3.76 o
   5   5  12       61.53       61.68      4.48 o
  -8   6  12        4.10       -1.79      3.24 o
  -7   6  12       40.14       51.61      5.16 o
  -6   6  12       32.79       30.03      2.75 o
  -5   6  12       35.72       28.63      2.31 o
  -4   6  12       47.67       40.85      2.40 o
  -3   6  12       82.55       86.88      3.55 o
  -2   6  12       76.69       71.29      2.65 o
  -1   6  12       55.41       52.64      2.64 o
   0   6  12        2.16        1.92      2.06 o
   1   6  12        4.94        6.85      2.50 o
   2   6  12       14.89       13.64      2.75 o
   3   6  12        4.49        1.32      2.81 o
   4   6  12       13.45       17.04      3.39 o
   5   6  12       33.07       35.32      3.74 o
  -8   7  12       12.99       18.64      3.53 o
  -7   7  12        5.55        5.34      3.08 o
  -6   7  12       64.54       56.96      3.52 o
  -5   7  12        2.40        2.57      2.13 o
  -4   7  12        0.89        1.29      1.98 o
  -3   7  12        0.16        0.07      1.87 o
  -2   7  12       83.42       82.36      2.88 o
  -1   7  12        0.85       -2.04      2.04 o
   0   7  12        5.49        3.66      2.16 o
   1   7  12        8.29        6.95      2.59 o
   2   7  12        2.75        1.66      2.67 o
   3   7  12        3.75        1.05      2.85 o
   4   7  12       13.36       14.36      3.35 o
   5   7  12       12.63       13.06      3.99 o
  -7   8  12        9.73       15.88      3.38 o
  -6   8  12        0.41        1.09      2.54 o
  -5   8  12        2.76       -0.27      2.43 o
  -4   8  12        5.04        0.14      2.22 o
  -3   8  12        5.25        6.72      2.06 o
  -2   8  12       35.62       31.41      2.33 o
  -1   8  12        3.62        2.85      2.19 o
   0   8  12       59.44       55.60      2.94 o
   1   8  12       10.43       12.92      2.67 o
   2   8  12        2.75        1.06      2.78 o
   3   8  12        1.95       -0.14      2.82 o
   4   8  12       14.90        5.37      3.20 o
  -7   9  12       30.64       26.19      4.14 o
  -6   9  12       53.81       62.02      4.65 o
  -5   9  12        0.07       -2.14      2.94 o
  -4   9  12        0.91        0.86      2.21 o
  -3   9  12        1.34       -1.22      2.10 o
  -2   9  12       72.52       67.30      3.02 o
  -1   9  12        7.40       10.36      2.60 o
   0   9  12        3.51        2.32      2.29 o
   1   9  12       20.45       19.40      2.97 o
   2   9  12       24.66       22.25      3.17 o
   3   9  12        1.58        2.60      3.06 o
   4   9  12        2.03       -1.92      3.24 o
  -6  10  12       18.61       21.14      3.36 o
  -5  10  12        0.15        2.65      2.94 o
  -4  10  12        5.91       -0.56      2.57 o
  -3  10  12       17.08       16.24      2.70 o
  -2  10  12        3.40        4.72      2.57 o
  -1  10  12        0.32        2.42      2.62 o
   0  10  12       20.56       24.64      3.46 o
   1  10  12        0.96        0.95      2.91 o
   2  10  12        8.72       12.89      3.68 o
   3  10  12        8.32       10.86      4.00 o
  -6  11  12        0.94        0.20      3.16 o
  -5  11  12        7.27       12.23      3.18 o
  -4  11  12       27.52       26.89      2.89 o
  -3  11  12        0.67        1.74      2.52 o
  -2  11  12      136.04      143.38      4.83 o
  -1  11  12       22.67       23.65      3.07 o
   0  11  12        1.18        7.65      3.06 o
   1  11  12       13.07       13.10      3.09 o
   2  11  12      150.76      148.08      5.93 o
   3  11  12       11.48       14.43      5.47 o
  -5  12  12        1.66        3.80      3.13 o
  -4  12  12       41.49       56.16      3.51 o
  -3  12  12        5.31        3.20      3.06 o
  -2  12  12       54.12       53.54      4.84 o
  -1  12  12       18.02       24.71      3.25 o
   0  12  12       38.17       50.00      3.76 o
   1  12  12        8.69       10.41      6.00 o
   2  12  12       30.69       31.18      4.33 o
  -4  13  12        0.89       -1.39      3.31 o
  -3  13  12       92.89       98.80      4.09 o
  -2  13  12        5.88       11.02      3.69 o
  -1  13  12        2.32        3.89      3.12 o
   0  13  12        5.82        8.89      3.40 o
  -7   0  13        0.03       -5.21      5.50 o
  -5   0  13        1.78        5.70      3.34 o
  -3   0  13       52.46       59.30      3.97 o
  -1   0  13       26.59       13.16      5.13 o
   1   0  13      177.08      204.96      8.97 o
   3   0  13        4.14        1.17      4.60 o
  -8   1  13       13.06        6.64      3.84 o
  -7   1  13       31.55       41.43      7.03 o
  -6   1  13        7.86        5.89      3.23 o
  -5   1  13       37.37       41.10      2.80 o
  -4   1  13        5.75       -0.66      2.12 o
  -3   1  13       21.54       15.89      2.21 o
  -2   1  13        5.77        1.12      2.05 o
  -1   1  13        0.98       -1.94      2.52 o
   0   1  13       24.40       21.24      2.97 o
   1   1  13        2.50        3.58      2.63 o
   2   1  13       87.40       95.25      5.68 o
   3   1  13       11.23        8.50      3.05 o
   4   1  13       21.19       26.01      4.34 o
  -8   2  13       63.86       69.15      5.03 o
  -7   2  13        9.06        9.61      3.62 o
  -6   2  13        0.01       -2.28      2.72 o
  -5   2  13       11.52        6.53      2.34 o
  -4   2  13      143.24      142.58      5.90 o
  -3   2  13        2.84       -2.06      2.06 o
  -2   2  13        4.18        4.21      2.10 o
  -1   2  13       52.60       57.58      2.82 o
   0   2  13        2.80        8.15      2.53 o
   1   2  13        1.27        1.89      2.54 o
   2   2  13        0.03        1.46      2.72 o
   3   2  13        0.42        4.77      3.60 o
   4   2  13        4.90        3.41      3.25 o
  -8   3  13       27.96       24.80      4.18 o
  -7   3  13        8.05        3.85      3.38 o
  -6   3  13        0.08        0.53      2.65 o
  -5   3  13       42.21       45.49      2.87 o
  -4   3  13       25.55       29.68      2.59 o
  -3   3  13        2.00       -1.12      1.95 o
  -2   3  13      187.81      183.86      4.85 o
  -1   3  13      102.22      119.59      3.57 o
   0   3  13       16.38       18.88      2.76 o
   1   3  13        0.95       -0.25      2.53 o
   2   3  13      136.11      135.65      5.74 o
   3   3  13       55.00       68.54      4.30 o
   4   3  13        9.84       13.40      3.31 o
  -7   4  13        0.01       -0.31      3.34 o
  -6   4  13        0.31        1.11      2.78 o
  -5   4  13        7.31        6.97      2.38 o
  -4   4  13        1.04       -0.15      1.99 o
  -3   4  13        0.04       -1.94      1.94 o
  -2   4  13      107.34      101.23      3.15 o
  -1   4  13      159.74      168.71      4.51 o
   0   4  13       69.37       76.94      4.41 o
   1   4  13        3.94        6.02      2.69 o
   2   4  13        0.73        4.72      3.65 o
   3   4  13       28.04       28.90      3.38 o
   4   4  13        7.91        7.34      3.34 o
  -7   5  13       10.66       13.16      3.65 o
  -6   5  13       18.41       16.78      3.10 o
  -5   5  13        0.15        1.62      2.23 o
  -4   5  13       24.94       22.85      2.39 o
  -3   5  13       43.55       37.47      2.47 o
  -2   5  13        2.86        1.47      2.20 o
  -1   5  13        7.31        2.87      2.20 o
   0   5  13       37.00       34.42      3.28 o
   1   5  13        2.19       -0.68      2.65 o
   2   5  13        2.36        2.06      2.88 o
   3   5  13        7.46        4.54      4.27 o
   4   5  13       13.18       10.49      3.56 o
  -7   6  13        0.02       -3.62      3.62 o
  -6   6  13       29.01       41.04      3.22 o
  -5   6  13        0.14        0.68      2.32 o
  -4   6  13        0.61        0.71      2.17 o
  -3   6  13        8.95        6.28      2.31 o
  -2   6  13        4.50        4.66      2.23 o
  -1   6  13       10.10       14.81      2.44 o
   0   6  13       16.74       23.95      4.05 o
   1   6  13        7.03        2.89      2.82 o
   2   6  13        8.17       12.11      3.11 o
   3   6  13        0.64        3.52      3.18 o
   4   6  13       49.32       59.64      9.51 o
  -7   7  13       23.73       25.32      3.72 o
  -6   7  13        6.74        3.73      2.85 o
  -5   7  13       28.66       31.26      2.90 o
  -4   7  13        0.18        0.01      2.23 o
  -3   7  13       12.03       14.00      2.30 o
  -2   7  13        0.82        0.32      2.25 o
  -1   7  13        3.74        5.14      2.34 o
   0   7  13        1.01        1.79      2.61 o
   1   7  13       13.10       13.94      3.08 o
   2   7  13       11.03        8.19      3.18 o
   3   7  13        0.79       -0.61      3.16 o
  -6   8  13        1.38        0.39      3.24 o
  -5   8  13        7.40        3.67      2.72 o
  -4   8  13        3.38        6.04      2.44 o
  -3   8  13        2.77        3.16      2.30 o
  -2   8  13        2.31        3.47      2.43 o
  -1   8  13       18.33       20.11      2.91 o
   0   8  13        0.00       -0.24      2.69 o
   1   8  13        6.24        3.04      2.97 o
   2   8  13        3.75        1.72      3.25 o
   3   8  13       15.92       12.25      3.53 o
  -6   9  13        6.29        2.54      3.78 o
  -5   9  13        6.98       11.81      3.20 o
  -4   9  13        5.75        3.84      2.66 o
  -3   9  13       31.19       26.41      3.20 o
  -2   9  13       21.75       24.29      3.12 o
  -1   9  13       15.52       18.82      4.72 o
   0   9  13       12.65       19.06      3.58 o
   1   9  13       14.03       15.27      3.89 o
   2   9  13       19.44       29.72      4.78 o
  -5  10  13        1.19        3.75      3.24 o
  -4  10  13       11.10       12.03      2.93 o
  -3  10  13        1.82        7.42      2.99 o
  -2  10  13       85.96       84.73      4.12 o
  -1  10  13       16.19       17.96      3.22 o
   0  10  13        0.23        0.45      3.21 o
   1  10  13        4.51        5.79      3.88 o
  -4  11  13       17.84       20.65      3.60 o
  -3  11  13       16.14       12.45      3.41 o
  -2  11  13        4.13        6.25      3.27 o
  -1  11  13        6.24       12.55      3.41 o
   0  11  13        0.53        1.78      3.27 o
  -6   0  14        2.82        1.19      5.86 o
  -4   0  14       71.89       77.72      4.80 o
  -2   0  14       12.94       17.21      4.36 o
   0   0  14       18.86        9.09      4.64 o
   2   0  14        4.59        4.69      4.72 o
  -7   1  14        2.29       -4.14      4.14 o
  -6   1  14        0.98        0.09      3.30 o
  -5   1  14       34.36       40.44      3.14 o
  -4   1  14        8.48        1.27      2.45 o
  -3   1  14        3.01        1.05      2.40 o
  -2   1  14        2.89        1.99      2.75 o
  -1   1  14       33.62       31.77      3.32 o
   0   1  14        0.27       -1.49      2.97 o
   1   1  14        6.67        5.51      3.35 o
   2   1  14       78.16       84.66      4.71 o
   3   1  14       12.12       12.98      3.81 o
  -6   2  14       28.66       34.41      4.16 o
  -5   2  14        6.08        4.12      2.60 o
  -4   2  14       10.96        4.37      2.46 o
  -3   2  14        8.12        9.48      2.47 o
  -2   2  14        9.85       15.82      2.70 o
  -1   2  14        4.41        2.74      2.91 o
   0   2  14        1.91       -0.63      3.07 o
   1   2  14       25.78       27.32      3.91 o
   2   2  14        1.48        3.39      3.53 o
   3   2  14        4.57        7.06      3.76 o
  -6   3  14       59.23       72.91      4.99 o
  -5   3  14       55.25       53.71      3.52 o
  -4   3  14        0.96       -2.00      2.96 o
  -3   3  14       23.50       15.19      2.52 o
  -2   3  14       90.15       90.03      4.33 o
  -1   3  14       29.83       23.31      3.20 o
   0   3  14        1.73        2.39      3.27 o
   1   3  14        1.13        1.61      3.28 o
   2   3  14        9.09       12.04      3.26 o
   3   3  14        1.08        3.19      3.28 o
  -6   4  14        0.05       -3.23      3.23 o
  -5   4  14        9.38        4.88      2.66 o
  -4   4  14        0.00        2.00      2.48 o
  -3   4  14        7.35        7.60      2.79 o
  -2   4  14       90.83       90.10      3.79 o
  -1   4  14       31.32       38.10      3.55 o
   0   4  14       18.68       25.18      3.21 o
   1   4  14       15.27       18.48      3.23 o
   2   4  14        4.35       10.42      3.24 o
  -6   5  14       41.39       37.16      3.79 o
  -5   5  14       14.26       15.09      3.09 o
  -4   5  14        0.37       -0.37      2.51 o
  -3   5  14        0.46       -2.59      2.59 o
  -2   5  14       24.51       18.01      2.63 o
  -1   5  14       12.56       15.33      3.19 o
   0   5  14        7.45        5.04      2.89 o
   1   5  14        0.82        1.88      3.17 o
   2   5  14       15.82       14.82      3.55 o
  -5   6  14        0.19       -2.92      3.04 o
  -4   6  14        6.92        2.11      2.73 o
  -3   6  14        0.04       -2.09      2.46 o
  -2   6  14       32.98       30.94      2.90 o
  -1   6  14       29.07       27.19      3.23 o
   0   6  14       39.34       35.19      3.45 o
   1   6  14        0.02       -2.72      3.02 o
   2   6  14        1.15        3.50      3.31 o
  -5   7  14        1.04        2.25      2.92 o
  -4   7  14        0.24       -0.76      2.57 o
  -3   7  14        1.86        2.28      2.64 o
  -2   7  14        0.29        4.03      2.66 o
  -1   7  14       15.70       19.98      3.26 o
   0   7  14        0.66        2.58      3.06 o
   1   7  14       12.92       14.53      3.56 o
  -4   8  14        5.22        1.60      2.93 o
  -3   8  14        2.25        3.29      2.76 o
  -2   8  14       12.27       12.53      2.94 o
  -1   8  14       18.26       15.78      3.30 o
   0   8  14        4.38        5.17      3.19 o
  -3   9  14        0.34        0.51      3.29 o
  -2   9  14        9.06       11.46      3.47 o
  -1   9  14       10.69        8.28      3.77 o
  -5   0  15       15.28       12.82      5.92 o
  -3   0  15       42.32       49.87      5.55 o
  -1   0  15       10.10        7.43      4.66 o
   1   0  15       59.63       62.54      6.44 o
  -5   1  15       71.83       94.13      4.06 o
  -4   1  15        0.26       -2.64      2.64 o
  -3   1  15        0.26       -0.80      3.10 o
  -2   1  15       46.93       43.61      4.02 o
  -1   1  15       10.06        6.48      3.42 o
   0   1  15        3.42        3.04      3.75 o
   1   1  15        0.06        2.66      3.71 o
  -5   2  15        8.07        4.59      7.37 o
  -4   2  15       14.55        9.20      2.87 o
  -3   2  15        4.59        5.81      3.16 o
  -2   2  15       10.41       16.59      3.48 o
  -1   2  15        0.73        2.52      3.34 o
   0   2  15        0.07       -3.31      3.31 o
   1   2  15        0.68       -1.44      5.45 o
  -4   3  15        6.06        0.13      3.01 o
  -3   3  15        5.73        9.63      3.38 o
  -2   3  15       10.07       10.38      3.39 o
  -1   3  15        2.03       -0.90      3.41 o
   0   3  15        0.81       -2.32      3.46 o
  -4   4  15        3.27        3.31      3.18 o
  -3   4  15        8.90        6.26      3.10 o
  -2   4  15        1.43        5.20      3.37 o
  -1   4  15        9.64        5.09      3.47 o
   0   4  15       41.26       38.29      4.01 o
  -3   5  15       14.07       11.76      3.16 o
  -2   5  15       18.12       19.93      3.66 o
  -1   5  15        0.79       -1.25      3.39 o
 
